# Supplementary material for: Proteomic Study of Aqueous Humor and Its Application in the Treatment of Neovascular Glaucoma
Source: Front Mol Biosci. 2020 Oct 8;7:587677. doi: 10.3389/fmolb.2020.587677 (PMC7580691; doi:10.3389/fmolb.2020.587677)
Supplement: TABLE S1 — Sheet 1. Detailed clinical information of AH samples. Sheet 2. Detailed clinical information of NVG samples before and after treatment. [file Table_1.XLS]

## Sheet: clinical data of AH samples
Human AH profile
Serial number	Gender	Medical record number	Age	Diagnosis	Systemic disease	Visual acuity	Intraocular pressure
03	Male	1029486	39	cataracts	Hypertension	Hand motion	17		Number of patients	21
04	female	1031206	64	cataracts	None	0.3	19		Male	6
016	Male	1047022	63	cataracts	None	Hand motion	15		Female	15
018	female	1048072	73	cataracts	Hypertension	0.15	17		Mean Age	69.23
019	Male	1048076	72	cataracts	None	counting fingers	12		SD	12.5016
020	female	1053674	77	cataracts	None	0.2	15
021	female	1053669	75	cataracts	Hypertension	0.2	16
022	female	1053667	79	cataracts	None	counting fingers	15
023	female	1045889	83	cataracts	Hypertension	counting fingers	17
024	female	1053843	50	cataracts	None	counting fingers	19
025	Male	1053833	48	cataracts	None
026	female	1053681	76	cataracts	None	counting fingers	15
027	female	1053778	81	cataracts	None	counting fingers	17
028	female	10537781	83	cataracts	None	0.12	14
030	Male	1053779	71	cataracts	None	counting fingers	15
032	female	1067837	81	cataracts	Hypertension	0.03	14
034	Male	1067803	79	cataracts	NA	0.05	14
036	female	1067439	64	cataracts	NA	0.1	17
041	female	1113380	53	cataracts	NA	0.7	13
042	female	1113772	69	cataracts	NA	0.4	15
043	female	957128	74	cataracts	NA	0.3	17

## Sheet: clinical data of NVG samples
TEST GROUP
Serial number	Category	Gender	Age	Diagnosis	Systemic disease	Visual acuity	Intraocular pressure
550-1	NVG	Male	25	NVG(left)	Diabetes	Hand motion	35
580-1	NVG	Male	64	NVG(right)	Diabetes	Counting fingers	28
582-1	NVG	Female	53	NVG(left)	NA	Counting fingers	43
551-2	After treatment	Male	25	NVG(left)	Diabetes	Hand motion	35
581-2	After treatment	Male	64	NVG(right)	Diabetes	Counting fingers	28
583-2	After treatment	Female	53	NVG(left)	NA	Counting fingers	43
VALIDATION GROUP
Serial number	Category	Gender	Age	Diagnosis	Systemic disease	Visual acuity	Intraocular pressure
541-1	NVG	Male	55	NVG(right)	Hypertension	No light perception	T+2
562-1	NVG	Male	50	NVG(left)	Diabetes before treatment	Light perception	31
569-1	NVG	Male	61	NVG(right)	Diabetes	Hand motion	T+2
554-1	NVG	Male	50	NVG(right)	Hypertension Diabetes before treatment	Light perception	58
561-1	NVG	Female	49	NVG(left)	Diabetes before treatment	0.4	37
565-1	NVG	Female	54	NVG(right)	NA	Light perception	T+2
567-1	NVG	Male	63	NVG(right)	Diabetes before treatment	Counting fingers	50
542-2	After treatment	Male	55	NVG(right)	Hypertension	No light perception	T+2
563-2	After treatment	Male	50	NVG(left)	Diabetes after treatment	Light perception	31
570-2	After treatment	Male	61	NVG(right)	Diabetes	Hand motion	T+2
559-2	After treatment	Male	57	NVG(right)	Diabetes after treatment	Counting fingers	58
575-2	After treatment	Male	76	NVG(right)	NA	No light perception	36
577-2	After treatment	Male	47	NVG(left)	NA	No light perception	T+2
585-2	After treatment	Male	79	NVG(left)	NA	Hand motion	38
