# Supplementary material for: Proteomic Study of Aqueous Humor and Its Application in the Treatment of Neovascular Glaucoma
Source: Front Mol Biosci. 2020 Oct 8;7:587677. doi: 10.3389/fmolb.2020.587677 (PMC7580691; doi:10.3389/fmolb.2020.587677)
Supplement: TABLE S2 — Detailed IBAQ value, unique peptide, biomarker etc. information of all identified AH proteins and their abundance group. [file Table_2.XLS]

## Sheet: Proteins identified in AH
Accession	Description	# Peptides	# PSMs	# Unique Peptides	MW [kDa]	calc. pI	Ibaq	high abundance proteins	middle abundance proteins	low abundance proteins	biomarkers in quantitative protein
P02768	Serum albumin OS=Homo sapiens OX=9606 GN=ALB PE=1 SV=2	106	9292	106	69.3	6.28	9662423051	*
P02787	Serotransferrin OS=Homo sapiens OX=9606 GN=TF PE=1 SV=3	66	2249	66	77	7.12	2244527069	*			*
P01024	Complement C3 OS=Homo sapiens OX=9606 GN=C3 PE=1 SV=2	85	727	85	187	6.4	1.15708e+08	*			*
P02671	Fibrinogen alpha chain OS=Homo sapiens OX=9606 GN=FGA PE=1 SV=2	62	1718	62	94.9	6.01	4.19856e+08	*
P01023	Alpha-2-macroglobulin OS=Homo sapiens OX=9606 GN=A2M PE=1 SV=3	54	374	54	163.2	6.46	1.90477e+07		*		*
P0C0L5	Complement C4-B OS=Homo sapiens OX=9606 GN=C4B PE=1 SV=2	62	446	4	192.6	7.27	3.00273e+07		*
P00450	Ceruloplasmin OS=Homo sapiens OX=9606 GN=CP PE=1 SV=1	38	406	38	122.1	5.72	6.51909e+07	*			*
P0C0L4	Complement C4-A OS=Homo sapiens OX=9606 GN=C4A PE=1 SV=2	62	437	4	192.7	7.08	4.44347e+06		*
Q02383	Semenogelin-2 OS=Homo sapiens OX=9606 GN=SEMG2 PE=1 SV=1	41	790	37	65.4	9.07	1.14761e+08	*
P02751	Fibronectin OS=Homo sapiens OX=9606 GN=FN1 PE=1 SV=4	64	535	64	262.5	5.71	1.85435e+07		*		*
P04279	Semenogelin-1 OS=Homo sapiens OX=9606 GN=SEMG1 PE=1 SV=2	40	640	36	52.1	9.29	619999745	*
P0DOX5	Immunoglobulin gamma-1 heavy chain OS=Homo sapiens OX=9606 PE=1 SV=2	26	862	15	49.3	8.72
P00747	Plasminogen OS=Homo sapiens OX=9606 GN=PLG PE=1 SV=2	33	203	33	90.5	7.24
P06396	Gelsolin OS=Homo sapiens OX=9606 GN=GSN PE=1 SV=1	36	373	36	85.6	6.28	2.22441e+07		*		*
P02788	Lactotransferrin OS=Homo sapiens OX=9606 GN=LTF PE=1 SV=6	44	768	44	78.1	8.12	1.79308e+08	*
P10745	Retinol-binding protein 3 OS=Homo sapiens OX=9606 GN=RBP3 PE=1 SV=2	33	146	33	135.3	5.11	1.014e+07		*		*
P02675	Fibrinogen beta chain OS=Homo sapiens OX=9606 GN=FGB PE=1 SV=2	33	520	33	55.9	8.27	2.47866e+08	*
P35555	Fibrillin-1 OS=Homo sapiens OX=9606 GN=FBN1 PE=1 SV=4	40	84	40	312.1	4.93	1.76702e+06			*	*
P02774	Vitamin D-binding protein OS=Homo sapiens OX=9606 GN=GC PE=1 SV=2	29	391	29	52.9	5.45	4.16541e+08	*
P01009	Alpha-1-antitrypsin OS=Homo sapiens OX=9606 GN=SERPINA1 PE=1 SV=3	25	780	25	46.7	5.59	2.06664e+08	*			*
P08603	Complement factor H OS=Homo sapiens OX=9606 GN=CFH PE=1 SV=4	41	106	37	139	6.61
P01859	Immunoglobulin heavy constant gamma 2 OS=Homo sapiens OX=9606 GN=IGHG2 PE=1 SV=2	19	658	11	35.9	7.59	9.18841e+08	*
P02679	Fibrinogen gamma chain OS=Homo sapiens OX=9606 GN=FGG PE=1 SV=3	23	383	23	51.5	5.62	8.47231e+07	*
P00738	Haptoglobin OS=Homo sapiens OX=9606 GN=HP PE=1 SV=1	27	242	27	45.2	6.58
P98160	Basement membrane-specific heparan sulfate proteoglycan core protein OS=Homo sapiens OX=9606 GN=HSPG2 PE=1 SV=4	45	76	45	468.5	6.51	615009			*	*
P13645	Keratin, type I cytoskeletal 10 OS=Homo sapiens OX=9606 GN=KRT10 PE=1 SV=6	26	119	22	58.8	5.21	5.2794e+06		*
P00734	Prothrombin OS=Homo sapiens OX=9606 GN=F2 PE=1 SV=2	25	145	25	70	5.9	7.56994e+07	*			*
P10909	Clusterin OS=Homo sapiens OX=9606 GN=CLU PE=1 SV=1	28	356	28	52.5	6.27	1.82225e+08	*			*
P01008	Antithrombin-III OS=Homo sapiens OX=9606 GN=SERPINC1 PE=1 SV=1	26	479	26	52.6	6.71	5.58843e+07	*			*
P35527	Keratin, type I cytoskeletal 9 OS=Homo sapiens OX=9606 GN=KRT9 PE=1 SV=3	27	98	27	62	5.24	8.27245e+06		*
P02647	Apolipoprotein A-I OS=Homo sapiens OX=9606 GN=APOA1 PE=1 SV=1	30	486	30	30.8	5.76	1.96255e+08	*			*
Q14624	Inter-alpha-trypsin inhibitor heavy chain H4 OS=Homo sapiens OX=9606 GN=ITIH4 PE=1 SV=4	31	443	31	103.3	6.98	8.32467e+07	*
P10451	Osteopontin OS=Homo sapiens OX=9606 GN=SPP1 PE=1 SV=1	11	64	11	35.4	4.58	1.42181e+07		*		*
Q12805	EGF-containing fibulin-like extracellular matrix protein 1 OS=Homo sapiens OX=9606 GN=EFEMP1 PE=1 SV=2	17	106	17	54.6	5.07	2.25455e+07		*		*
P04264	Keratin, type II cytoskeletal 1 OS=Homo sapiens OX=9606 GN=KRT1 PE=1 SV=6	31	128	29	66	8.12	2.10968e+07		*
Q13822	Ectonucleotide pyrophosphatase/phosphodiesterase family member 2 OS=Homo sapiens OX=9606 GN=ENPP2 PE=1 SV=3	19	89	19	98.9	7.37	1.22173e+07		*
Q9Y6R7	IgGFc-binding protein OS=Homo sapiens OX=9606 GN=FCGBP PE=1 SV=3	28	56	28	571.6	5.34	3.82546e+06		*
P04217	Alpha-1B-glycoprotein OS=Homo sapiens OX=9606 GN=A1BG PE=1 SV=4	17	190	17	54.2	5.86	2.05885e+07		*
P00751	Complement factor B OS=Homo sapiens OX=9606 GN=CFB PE=1 SV=2	24	113	24	85.5	7.06	1.52374e+07		*		*
P02765	Alpha-2-HS-glycoprotein OS=Homo sapiens OX=9606 GN=AHSG PE=1 SV=2	12	134	12	39.3	5.72	2.91621e+07	*
P02790	Hemopexin OS=Homo sapiens OX=9606 GN=HPX PE=1 SV=2	22	372	22	51.6	7.02	3.73527e+08	*
P07288	Prostate-specific antigen OS=Homo sapiens OX=9606 GN=KLK3 PE=1 SV=2	10	322	10	28.7	7.68	4.25417e+08	*
P06727	Apolipoprotein A-IV OS=Homo sapiens OX=9606 GN=APOA4 PE=1 SV=3	24	125	24	45.4	5.38	2.03709e+07		*
P01876	Immunoglobulin heavy constant alpha 1 OS=Homo sapiens OX=9606 GN=IGHA1 PE=1 SV=2	17	203	10	37.6	6.51	5.04082e+07	*
P01860	Immunoglobulin heavy constant gamma 3 OS=Homo sapiens OX=9606 GN=IGHG3 PE=1 SV=2	20	444	8	41.3	7.9	2.51898e+07		*
P68032	Actin, alpha cardiac muscle 1 OS=Homo sapiens OX=9606 GN=ACTC1 PE=1 SV=1	19	114	7	42	5.39
P01861	Immunoglobulin heavy constant gamma 4 OS=Homo sapiens OX=9606 GN=IGHG4 PE=1 SV=1	14	368	8	35.9	7.36	5.98953e+06		*
P0DOX7	Immunoglobulin kappa light chain OS=Homo sapiens OX=9606 PE=1 SV=1	10	318	3	23.4	7.17
Q14767	Latent-transforming growth factor beta-binding protein 2 OS=Homo sapiens OX=9606 GN=LTBP2 PE=1 SV=3	20	48	20	194.9	5.19	3.22975e+06		*		*
P15309	Prostatic acid phosphatase OS=Homo sapiens OX=9606 GN=ACPP PE=1 SV=3	16	169	16	44.5	6.24	2.01176e+07		*
O94985	Calsyntenin-1 OS=Homo sapiens OX=9606 GN=CLSTN1 PE=1 SV=1	20	72	20	109.7	4.91	1.01517e+07		*
P01034	Cystatin-C OS=Homo sapiens OX=9606 GN=CST3 PE=1 SV=1	8	255	8	15.8	8.75	1.33574e+08	*			*
P10643	Complement component C7 OS=Homo sapiens OX=9606 GN=C7 PE=1 SV=2	17	41	17	93.5	6.48	3.63617e+06			*	*
P02766	Transthyretin OS=Homo sapiens OX=9606 GN=TTR PE=1 SV=1	10	160	10	15.9	5.76	1.96297e+08	*			*
P19823	Inter-alpha-trypsin inhibitor heavy chain H2 OS=Homo sapiens OX=9606 GN=ITIH2 PE=1 SV=2	27	286	27	106.4	6.86	2.7189e+07		*
P04196	Histidine-rich glycoprotein OS=Homo sapiens OX=9606 GN=HRG PE=1 SV=1	19	65	19	59.5	7.5	1.00024e+07		*
Q9UBP4	Dickkopf-related protein 3 OS=Homo sapiens OX=9606 GN=DKK3 PE=1 SV=2	12	116	12	38.4	4.65	4.66317e+07	*
P01834	Immunoglobulin kappa constant OS=Homo sapiens OX=9606 GN=IGKC PE=1 SV=2	8	334	1	11.8	6.52	4.79178e+08	*
P19827	Inter-alpha-trypsin inhibitor heavy chain H1 OS=Homo sapiens OX=9606 GN=ITIH1 PE=1 SV=3	14	135	14	101.3	6.79	2.63701e+07		*
P23142	Fibulin-1 OS=Homo sapiens OX=9606 GN=FBLN1 PE=1 SV=4	14	36	14	77.2	5.22	6.76719e+06		*		*
P02649	Apolipoprotein E OS=Homo sapiens OX=9606 GN=APOE PE=1 SV=1	20	173	20	36.1	5.73	1.03301e+07		*		*
P04004	Vitronectin OS=Homo sapiens OX=9606 GN=VTN PE=1 SV=1	19	249	19	54.3	5.8	5.09253e+07	*
Q14515	SPARC-like protein 1 OS=Homo sapiens OX=9606 GN=SPARCL1 PE=1 SV=2	14	32	14	75.2	4.81	494885			*
P25311	Zinc-alpha-2-glycoprotein OS=Homo sapiens OX=9606 GN=AZGP1 PE=1 SV=2	16	144	16	34.2	6.05	2.19771e+07		*
Q9HCB6	Spondin-1 OS=Homo sapiens OX=9606 GN=SPON1 PE=1 SV=2	16	32	16	90.9	6.11	1.70133e+06			*
P01042	Kininogen-1 OS=Homo sapiens OX=9606 GN=KNG1 PE=1 SV=2	20	84	20	71.9	6.81	2.67781e+07		*
P02753	Retinol-binding protein 4 OS=Homo sapiens OX=9606 GN=RBP4 PE=1 SV=3	12	194	12	23	6.07	2.77227e+06			*	*
Q9NQ79	Cartilage acidic protein 1 OS=Homo sapiens OX=9606 GN=CRTAC1 PE=1 SV=2	14	34	14	71.4	5.12	1.90685e+06			*
P43652	Afamin OS=Homo sapiens OX=9606 GN=AFM PE=1 SV=1	18	67	18	69	5.9	1.56422e+07		*
Q15582	Transforming growth factor-beta-induced protein ig-h3 OS=Homo sapiens OX=9606 GN=TGFBI PE=1 SV=1	18	41	18	74.6	7.71	1.55062e+06			*	*
P43320	Beta-crystallin B2 OS=Homo sapiens OX=9606 GN=CRYBB2 PE=1 SV=2	10	44	10	23.4	7.01	1.1431e+07		*		*
P36955	Pigment epithelium-derived factor OS=Homo sapiens OX=9606 GN=SERPINF1 PE=1 SV=4	17	238	17	46.3	6.38	8.2551e+07	*			*
P05156	Complement factor I OS=Homo sapiens OX=9606 GN=CFI PE=1 SV=2	14	54	14	65.7	7.5	4.4934e+06			*	*
O75326	Semaphorin-7A OS=Homo sapiens OX=9606 GN=SEMA7A PE=1 SV=1	13	32	13	74.8	7.64	628652			*
P35908	Keratin, type II cytoskeletal 2 epidermal OS=Homo sapiens OX=9606 GN=KRT2 PE=1 SV=2	19	47	14	65.4	8	820202			*
P01011	Alpha-1-antichymotrypsin OS=Homo sapiens OX=9606 GN=SERPINA3 PE=1 SV=2	12	237	12	47.6	5.52	124039641	*			*
P01031	Complement C5 OS=Homo sapiens OX=9606 GN=C5 PE=1 SV=4	28	91	28	188.2	6.52	7.8959e+06		*		*
P12883	Myosin-7 OS=Homo sapiens OX=9606 GN=MYH7 PE=1 SV=5	21	67	21	223	5.8	5.57322e+07	*
Q08380	Galectin-3-binding protein OS=Homo sapiens OX=9606 GN=LGALS3BP PE=1 SV=1	10	29	10	65.3	5.27	1.85677e+06			*
P09871	Complement C1s subcomponent OS=Homo sapiens OX=9606 GN=C1S PE=1 SV=1	17	72	17	76.6	4.96	2.23839e+06			*
O00468	Agrin OS=Homo sapiens OX=9606 GN=AGRN PE=1 SV=6	21	29	21	217.2	6.39	501675			*	*
P02760	Protein AMBP OS=Homo sapiens OX=9606 GN=AMBP PE=1 SV=1	11	62	11	39	6.25	2.14439e+07		*
Q06481	Amyloid-like protein 2 OS=Homo sapiens OX=9606 GN=APLP2 PE=1 SV=2	16	38	15	86.9	4.79	1.45306e+07		*
P0DOX2	Immunoglobulin alpha-2 heavy chain OS=Homo sapiens OX=9606 PE=1 SV=2	18	112	9	48.9	6.67
Q16610	Extracellular matrix protein 1 OS=Homo sapiens OX=9606 GN=ECM1 PE=1 SV=2	13	26	13	60.6	6.71	734074			*
P05155	Plasma protease C1 inhibitor OS=Homo sapiens OX=9606 GN=SERPING1 PE=1 SV=2	13	144	13	55.1	6.55	4.62783e+07	*			*
P07339	Cathepsin D OS=Homo sapiens OX=9606 GN=CTSD PE=1 SV=1	13	52	13	44.5	6.54	1.26952e+07		*		*
P10645	Chromogranin-A OS=Homo sapiens OX=9606 GN=CHGA PE=1 SV=7	10	18	10	50.7	4.6	855210			*
Q8IZJ3	C3 and PZP-like alpha-2-macroglobulin domain-containing protein 8 OS=Homo sapiens OX=9606 GN=CPAMD8 PE=1 SV=2	20	29	20	206.6	6.42	637693			*	*
P16870	Carboxypeptidase E OS=Homo sapiens OX=9606 GN=CPE PE=1 SV=1	13	90	13	53.1	5.14	4.41122e+06			*
P02748	Complement component C9 OS=Homo sapiens OX=9606 GN=C9 PE=1 SV=2	15	56	15	63.1	5.59	2.19198e+06			*	*
P06681	Complement C2 OS=Homo sapiens OX=9606 GN=C2 PE=1 SV=2	14	43	14	83.2	7.42	1.67553e+06			*	*
P13671	Complement component C6 OS=Homo sapiens OX=9606 GN=C6 PE=1 SV=3	16	40	16	104.7	6.76	801079			*	*
O00391	Sulfhydryl oxidase 1 OS=Homo sapiens OX=9606 GN=QSOX1 PE=1 SV=3	24	213	24	82.5	8.92	1.38079e+07		*		*
Q9BXP8	Pappalysin-2 OS=Homo sapiens OX=9606 GN=PAPPA2 PE=1 SV=4	12	25	12	198.4	5.47	617869			*
P60709	Actin, cytoplasmic 1 OS=Homo sapiens OX=9606 GN=ACTB PE=1 SV=1	17	99	5	41.7	5.48	305898			*	*
P08697	Alpha-2-antiplasmin OS=Homo sapiens OX=9606 GN=SERPINF2 PE=1 SV=3	12	55	12	54.5	6.29	6.26731e+06		*
P0DOX8	Immunoglobulin lambda-1 light chain OS=Homo sapiens OX=9606 PE=1 SV=1	11	147	4	22.8	6.76
P02749	Beta-2-glycoprotein 1 OS=Homo sapiens OX=9606 GN=APOH PE=1 SV=3	9	60	9	38.3	7.97	2.56075e+07		*
Q92823	Neuronal cell adhesion molecule OS=Homo sapiens OX=9606 GN=NRCAM PE=1 SV=3	10	19	10	143.8	5.66	425494			*	*
P02750	Leucine-rich alpha-2-glycoprotein OS=Homo sapiens OX=9606 GN=LRG1 PE=1 SV=2	10	46	10	38.2	6.95	3.94144e+06			*	*
O43505	Beta-1,4-glucuronyltransferase 1 OS=Homo sapiens OX=9606 GN=B4GAT1 PE=1 SV=1	7	31	7	47.1	7.2	3.18928e+06			*	*
P02763	Alpha-1-acid glycoprotein 1 OS=Homo sapiens OX=9606 GN=ORM1 PE=1 SV=1	8	242	6	23.5	5.02	3.42982e+08	*
P0DOY2	Immunoglobulin lambda constant 2 OS=Homo sapiens OX=9606 GN=IGLC2 PE=1 SV=1	8	181	3	11.3	7.24
P07998	Ribonuclease pancreatic OS=Homo sapiens OX=9606 GN=RNASE1 PE=1 SV=4	4	64	4	17.6	8.79	3.10275e+07		*
P24592	Insulin-like growth factor-binding protein 6 OS=Homo sapiens OX=9606 GN=IGFBP6 PE=1 SV=1	6	29	6	25.3	7.81	4.99604e+06		*
Q13332	Receptor-type tyrosine-protein phosphatase S OS=Homo sapiens OX=9606 GN=PTPRS PE=1 SV=3	13	104	13	216.9	6.46	7.08528e+07	*			*
P53674	Beta-crystallin B1 OS=Homo sapiens OX=9606 GN=CRYBB1 PE=1 SV=2	14	46	14	28	8.56	6.50707e+06		*		*
Q02818	Nucleobindin-1 OS=Homo sapiens OX=9606 GN=NUCB1 PE=1 SV=4	8	19	8	53.8	5.25	923140			*
P41222	Prostaglandin-H2 D-isomerase OS=Homo sapiens OX=9606 GN=PTGDS PE=1 SV=1	9	159	9	21	7.8	3.653e+08	*
Q9Y5W5	Wnt inhibitory factor 1 OS=Homo sapiens OX=9606 GN=WIF1 PE=1 SV=3	9	30	9	41.5	7.58	6.15717e+06		*
P22914	Gamma-crystallin S OS=Homo sapiens OX=9606 GN=CRYGS PE=1 SV=4	4	23	4	21	6.89	4.43866e+06			*	*
Q16270	Insulin-like growth factor-binding protein 7 OS=Homo sapiens OX=9606 GN=IGFBP7 PE=1 SV=1	10	30	10	29.1	7.9	4.01197e+06			*
P00736	Complement C1r subcomponent OS=Homo sapiens OX=9606 GN=C1R PE=1 SV=2	9	23	9	80.1	6.21	2.79375e+06			*
P07360	Complement component C8 gamma chain OS=Homo sapiens OX=9606 GN=C8G PE=1 SV=3	7	26	7	22.3	8.31	7.96146e+06		*
P05813	Beta-crystallin A3 OS=Homo sapiens OX=9606 GN=CRYBA1 PE=1 SV=4	8	30	8	25.1	6.2	6.97204e+06		*		*
P12109	Collagen alpha-1(VI) chain OS=Homo sapiens OX=9606 GN=COL6A1 PE=1 SV=3	11	18	11	108.5	5.43	4.85686e+06			*
P07357	Complement component C8 alpha chain OS=Homo sapiens OX=9606 GN=C8A PE=1 SV=2	9	20	9	65.1	6.47	1.55146e+06			*
P05543	Thyroxine-binding globulin OS=Homo sapiens OX=9606 GN=SERPINA7 PE=1 SV=2	9	23	9	46.3	6.3	2.94484e+06			*
P00746	Complement factor D OS=Homo sapiens OX=9606 GN=CFD PE=1 SV=5	7	15	7	27	7.71	2.06919e+06			*
Q9BY67	Cell adhesion molecule 1 OS=Homo sapiens OX=9606 GN=CADM1 PE=1 SV=2	5	16	5	48.5	5.07	201331			*	*
P98164	Low-density lipoprotein receptor-related protein 2 OS=Homo sapiens OX=9606 GN=LRP2 PE=1 SV=3	13	20	13	521.6	5.08	1.94123e+07		*		*
P12259	Coagulation factor V OS=Homo sapiens OX=9606 GN=F5 PE=1 SV=4	15	20	15	251.5	6.05	1.21841e+06			*	*
P05154	Plasma serine protease inhibitor OS=Homo sapiens OX=9606 GN=SERPINA5 PE=1 SV=3	14	70	14	45.6	9.26	1.91951e+06			*
P36222	Chitinase-3-like protein 1 OS=Homo sapiens OX=9606 GN=CHI3L1 PE=1 SV=2	12	35	12	42.6	8.46	1.11733e+07		*
P39060	Collagen alpha-1(XVIII) chain OS=Homo sapiens OX=9606 GN=COL18A1 PE=1 SV=5	14	67	14	178.1	6.01	8.82163e+06		*		*
Q06033	Inter-alpha-trypsin inhibitor heavy chain H3 OS=Homo sapiens OX=9606 GN=ITIH3 PE=1 SV=2	9	90	9	99.8	5.74	5.42837e+06		*
Q96PD5	N-acetylmuramoyl-L-alanine amidase OS=Homo sapiens OX=9606 GN=PGLYRP2 PE=1 SV=1	10	26	10	62.2	7.55	2.0961e+06			*
P05060	Secretogranin-1 OS=Homo sapiens OX=9606 GN=CHGB PE=1 SV=2	9	13	9	78.2	5.07	740632			*
P08294	Extracellular superoxide dismutase [Cu-Zn] OS=Homo sapiens OX=9606 GN=SOD3 PE=1 SV=2	6	14	6	25.8	6.61	796891			*
O14773	Tripeptidyl-peptidase 1 OS=Homo sapiens OX=9606 GN=TPP1 PE=1 SV=2	7	14	7	61.2	6.48	171755			*
P78509	Reelin OS=Homo sapiens OX=9606 GN=RELN PE=1 SV=3	12	16	12	388.1	5.88	1.40399e+06			*
Q12860	Contactin-1 OS=Homo sapiens OX=9606 GN=CNTN1 PE=1 SV=1	12	21	12	113.2	5.9	4.04353e+06			*
Q99972	Myocilin OS=Homo sapiens OX=9606 GN=MYOC PE=1 SV=2	10	25	10	56.9	5.54	5.6608e+06		*		*
Q86UX2	Inter-alpha-trypsin inhibitor heavy chain H5 OS=Homo sapiens OX=9606 GN=ITIH5 PE=2 SV=2	9	17	9	104.5	8.28	123509			*
P19652	Alpha-1-acid glycoprotein 2 OS=Homo sapiens OX=9606 GN=ORM2 PE=1 SV=2	7	147	5	23.6	5.11	5.1403e+07	*
P23284	Peptidyl-prolyl cis-trans isomerase B OS=Homo sapiens OX=9606 GN=PPIB PE=1 SV=2	6	72	6	23.7	9.41	3.76733e+06			*
P43251	Biotinidase OS=Homo sapiens OX=9606 GN=BTD PE=1 SV=2	7	23	7	61.1	6.25	915434			*	*
P09486	SPARC OS=Homo sapiens OX=9606 GN=SPARC PE=1 SV=1	9	18	9	34.6	4.84	1.40788e+06			*	*
Q9UBM4	Opticin OS=Homo sapiens OX=9606 GN=OPTC PE=1 SV=1	5	53	5	37.2	5.59	1.87297e+07		*		*
Q92563	Testican-2 OS=Homo sapiens OX=9606 GN=SPOCK2 PE=1 SV=1	9	16	9	46.7	4.83	7.00932e+06		*
P05546	Heparin cofactor 2 OS=Homo sapiens OX=9606 GN=SERPIND1 PE=1 SV=3	17	119	17	57	6.9	9.52956e+06		*
P19022	Cadherin-2 OS=Homo sapiens OX=9606 GN=CDH2 PE=1 SV=4	7	19	7	99.7	4.81	1.60916e+06			*
Q96S96	Phosphatidylethanolamine-binding protein 4 OS=Homo sapiens OX=9606 GN=PEBP4 PE=1 SV=3	5	15	5	25.7	6.54	1.11454e+06			*
P08253	72 kDa type IV collagenase OS=Homo sapiens OX=9606 GN=MMP2 PE=1 SV=2	9	16	9	73.8	5.47	794031			*	*
Q8WXD2	Secretogranin-3 OS=Homo sapiens OX=9606 GN=SCG3 PE=1 SV=3	6	12	6	53	5.03	6.41988e+07	*
P69905	Hemoglobin subunit alpha OS=Homo sapiens OX=9606 GN=HBA1 PE=1 SV=2	7	61	7	15.2	8.68	6.51193e+06		*
P18065	Insulin-like growth factor-binding protein 2 OS=Homo sapiens OX=9606 GN=IGFBP2 PE=1 SV=2	8	17	8	34.8	7.5	1.73468e+07		*
Q03591	Complement factor H-related protein 1 OS=Homo sapiens OX=9606 GN=CFHR1 PE=1 SV=2	6	17	1	37.6	7.39
Q96KN2	Beta-Ala-His dipeptidase OS=Homo sapiens OX=9606 GN=CNDP1 PE=1 SV=4	10	16	10	56.7	5.3	214257			*
P51693	Amyloid-like protein 1 OS=Homo sapiens OX=9606 GN=APLP1 PE=1 SV=3	9	15	9	72.1	5.8	542258			*
P05067	Amyloid-beta precursor protein OS=Homo sapiens OX=9606 GN=APP PE=1 SV=3	9	14	8	86.9	4.82	471191			*	*
P36980	Complement factor H-related protein 2 OS=Homo sapiens OX=9606 GN=CFHR2 PE=1 SV=1	6	16	3	30.6	6.38	51103.4			*
P22692	Insulin-like growth factor-binding protein 4 OS=Homo sapiens OX=9606 GN=IGFBP4 PE=1 SV=2	6	17	6	27.9	7.15	453186			*
O00533	Neural cell adhesion molecule L1-like protein OS=Homo sapiens OX=9606 GN=CHL1 PE=1 SV=4	8	14	8	135	5.76	852052			*
P04406	Glyceraldehyde-3-phosphate dehydrogenase OS=Homo sapiens OX=9606 GN=GAPDH PE=1 SV=3	9	28	9	36	8.46	1.57854e+06			*	*
Q7Z7G0	Target of Nesh-SH3 OS=Homo sapiens OX=9606 GN=ABI3BP PE=1 SV=1	6	11	6	118.6	9.44	74014.1			*
Q9BRK5	45 kDa calcium-binding protein OS=Homo sapiens OX=9606 GN=SDF4 PE=1 SV=1	9	12	9	41.8	4.86	238276			*
P08185	Corticosteroid-binding globulin OS=Homo sapiens OX=9606 GN=SERPINA6 PE=1 SV=1	5	25	5	45.1	6.04	7.28514e+08	*
P01019	Angiotensinogen OS=Homo sapiens OX=9606 GN=AGT PE=1 SV=1	7	34	7	53.1	6.32	1.67602e+07		*		*
P68871	Hemoglobin subunit beta OS=Homo sapiens OX=9606 GN=HBB PE=1 SV=2	9	25	9	16	7.28
P51884	Lumican OS=Homo sapiens OX=9606 GN=LUM PE=1 SV=2	8	36	8	38.4	6.61	3.79144e+06		*		*
P13647	Keratin, type II cytoskeletal 5 OS=Homo sapiens OX=9606 GN=KRT5 PE=1 SV=3	11	19	7	62.3	7.74	8.97175e+06		*
Q92520	Protein FAM3C OS=Homo sapiens OX=9606 GN=FAM3C PE=1 SV=1	7	16	7	24.7	8.29	1.95874e+06			*
P30838	Aldehyde dehydrogenase, dimeric NADP-preferring OS=Homo sapiens OX=9606 GN=ALDH3A1 PE=1 SV=3	8	16	8	50.4	6.54	2.08468e+06			*	*
P27169	Serum paraoxonase/arylesterase 1 OS=Homo sapiens OX=9606 GN=PON1 PE=1 SV=3	8	58	8	39.7	5.22
P01871	Immunoglobulin heavy constant mu OS=Homo sapiens OX=9606 GN=IGHM PE=1 SV=4	11	52	11	49.4	6.77	2.1536e+06			*
O75882	Attractin OS=Homo sapiens OX=9606 GN=ATRN PE=1 SV=2	8	9	8	158.4	7.31	212238			*
P22352	Glutathione peroxidase 3 OS=Homo sapiens OX=9606 GN=GPX3 PE=1 SV=2	7	61	7	25.5	8.13	6.83804e+07	*
P05452	Tetranectin OS=Homo sapiens OX=9606 GN=CLEC3B PE=1 SV=3	6	18	6	22.5	5.67	1.80211e+06			*
P26927	Hepatocyte growth factor-like protein OS=Homo sapiens OX=9606 GN=MST1 PE=1 SV=2	9	16	9	80.3	7.68	377545			*
P08571	Monocyte differentiation antigen CD14 OS=Homo sapiens OX=9606 GN=CD14 PE=1 SV=2	7	17	7	40.1	6.23	742474			*
P02538	Keratin, type II cytoskeletal 6A OS=Homo sapiens OX=9606 GN=KRT6A PE=1 SV=3	9	11	4	60	8	2.30662e+06			*
Q9BSG5	Retbindin OS=Homo sapiens OX=9606 GN=RTBDN PE=1 SV=2	3	12	3	24.6	8.18	2.33966e+06			*
Q12841	Follistatin-related protein 1 OS=Homo sapiens OX=9606 GN=FSTL1 PE=1 SV=1	8	13	8	35	5.52	1.39093e+06			*
P07602	Prosaposin OS=Homo sapiens OX=9606 GN=PSAP PE=1 SV=2	8	23	8	58.1	5.17	734128			*	*
P61769	Beta-2-microglobulin OS=Homo sapiens OX=9606 GN=B2M PE=1 SV=1	7	81	7	13.7	6.52	2.78145e+06			*	*
P29622	Kallistatin OS=Homo sapiens OX=9606 GN=SERPINA4 PE=1 SV=3	11	17	11	48.5	7.75	1.70237e+06			*
Q15904	V-type proton ATPase subunit S1 OS=Homo sapiens OX=9606 GN=ATP6AP1 PE=1 SV=2	4	8	4	52	6.14	5.41306e+07	*
P53673	Beta-crystallin A4 OS=Homo sapiens OX=9606 GN=CRYBA4 PE=1 SV=3	6	8	6	22.4	6.25	82405.9			*	*
P35443	Thrombospondin-4 OS=Homo sapiens OX=9606 GN=THBS4 PE=1 SV=2	5	49	4	105.8	4.68	1.5088e+06			*
Q08629	Testican-1 OS=Homo sapiens OX=9606 GN=SPOCK1 PE=1 SV=1	7	15	7	49.1	6.1	790961			*
Q14520	Hyaluronan-binding protein 2 OS=Homo sapiens OX=9606 GN=HABP2 PE=1 SV=1	9	21	9	62.6	6.54	1.07402e+06			*
P05090	Apolipoprotein D OS=Homo sapiens OX=9606 GN=APOD PE=1 SV=1	6	49	6	21.3	5.15	2.18963e+07		*		*
P61916	NPC intracellular cholesterol transporter 2 OS=Homo sapiens OX=9606 GN=NPC2 PE=1 SV=1	5	16	5	16.6	7.65	1.96894e+06			*	*
P02533	Keratin, type I cytoskeletal 14 OS=Homo sapiens OX=9606 GN=KRT14 PE=1 SV=4	11	21	4	51.5	5.16	327487			*
P35609	Alpha-actinin-2 OS=Homo sapiens OX=9606 GN=ACTN2 PE=1 SV=1	5	13	5	103.8	5.45	2.70572e+07		*
P24593	Insulin-like growth factor-binding protein 5 OS=Homo sapiens OX=9606 GN=IGFBP5 PE=1 SV=1	3	9	3	30.6	8.21	535005			*	*
P00441	Superoxide dismutase [Cu-Zn] OS=Homo sapiens OX=9606 GN=SOD1 PE=1 SV=2	4	11	4	15.9	6.13	752967			*	*
P07858	Cathepsin B OS=Homo sapiens OX=9606 GN=CTSB PE=1 SV=3	5	13	5	37.8	6.3	561243			*
Q7Z3B1	Neuronal growth regulator 1 OS=Homo sapiens OX=9606 GN=NEGR1 PE=1 SV=3	3	6	3	38.7	6.21	391719			*
Q99435	Protein kinase C-binding protein NELL2 OS=Homo sapiens OX=9606 GN=NELL2 PE=1 SV=1	5	8	5	91.3	5.73	111746			*
O00461	Golgi integral membrane protein 4 OS=Homo sapiens OX=9606 GN=GOLIM4 PE=1 SV=1	5	9	5	81.8	4.77	308993			*
Q9BU40	Chordin-like protein 1 OS=Homo sapiens OX=9606 GN=CHRDL1 PE=1 SV=2	4	12	4	52	8.32	322625			*	*
P06733	Alpha-enolase OS=Homo sapiens OX=9606 GN=ENO1 PE=1 SV=2	5	12	4	47.1	7.39	424791			*
Q92765	Secreted frizzled-related protein 3 OS=Homo sapiens OX=9606 GN=FRZB PE=1 SV=2	6	13	6	36.2	8.46	1.20476e+06			*
P07358	Complement component C8 beta chain OS=Homo sapiens OX=9606 GN=C8B PE=1 SV=3	6	10	6	67	8.13	425213			*
Q8N475	Follistatin-related protein 5 OS=Homo sapiens OX=9606 GN=FSTL5 PE=2 SV=2	10	12	9	95.7	5.95	916604			*
Q06830	Peroxiredoxin-1 OS=Homo sapiens OX=9606 GN=PRDX1 PE=1 SV=1	3	32	2	22.1	8.13	1.64545e+06			*
P04083	Annexin A1 OS=Homo sapiens OX=9606 GN=ANXA1 PE=1 SV=2	8	24	8	38.7	7.02	2.99473e+06			*	*
P54107	Cysteine-rich secretory protein 1 OS=Homo sapiens OX=9606 GN=CRISP1 PE=1 SV=1	4	69	4	28.5	5.91	1.78316e+07		*
P07225	Vitamin K-dependent protein S OS=Homo sapiens OX=9606 GN=PROS1 PE=1 SV=1	8	30	8	75.1	5.67	1.95839e+06			*
P13591	Neural cell adhesion molecule 1 OS=Homo sapiens OX=9606 GN=NCAM1 PE=1 SV=3	6	10	6	94.5	4.87	129284			*	*
P07996	Thrombospondin-1 OS=Homo sapiens OX=9606 GN=THBS1 PE=1 SV=2	8	52	8	129.3	4.94	1.49301e+06			*	*
P01033	Metalloproteinase inhibitor 1 OS=Homo sapiens OX=9606 GN=TIMP1 PE=1 SV=1	5	16	5	23.2	8.1	409025			*	*
P06576	ATP synthase subunit beta, mitochondrial OS=Homo sapiens OX=9606 GN=ATP5F1B PE=1 SV=3	4	10	4	56.5	5.4	2.18033e+06			*
P00748	Coagulation factor XII OS=Homo sapiens OX=9606 GN=F12 PE=1 SV=3	4	7	4	67.7	7.74	690901			*
Q13449	Limbic system-associated membrane protein OS=Homo sapiens OX=9606 GN=LSAMP PE=1 SV=2	4	10	4	37.4	6.98	3.93221e+06			*
Q9BQT9	Calsyntenin-3 OS=Homo sapiens OX=9606 GN=CLSTN3 PE=1 SV=1	5	6	5	106	5.44	2.20068e+06			*
P13521	Secretogranin-2 OS=Homo sapiens OX=9606 GN=SCG2 PE=1 SV=2	7	9	7	70.9	4.75	170358			*	*
P14618	Pyruvate kinase PKM OS=Homo sapiens OX=9606 GN=PKM PE=1 SV=4	8	11	8	57.9	7.84	1.02748e+06			*
P03950	Angiogenin OS=Homo sapiens OX=9606 GN=ANG PE=1 SV=1	4	17	4	16.5	9.64	837225			*
Q9Y4C0	Neurexin-3 OS=Homo sapiens OX=9606 GN=NRXN3 PE=1 SV=4	6	7	5	180.5	5.54
P08779	Keratin, type I cytoskeletal 16 OS=Homo sapiens OX=9606 GN=KRT16 PE=1 SV=4	9	17	2	51.2	5.05	7321.15			*
P35858	Insulin-like growth factor-binding protein complex acid labile subunit OS=Homo sapiens OX=9606 GN=IGFALS PE=1 SV=1	5	8	5	66	6.79	383647			*
Q96IY4	Carboxypeptidase B2 OS=Homo sapiens OX=9606 GN=CPB2 PE=1 SV=2	5	7	5	48.4	7.71	382015			*
Q7Z7M0	Multiple epidermal growth factor-like domains protein 8 OS=Homo sapiens OX=9606 GN=MEGF8 PE=1 SV=2	6	7	6	302.9	6.87	8.45667e+07	*
Q13510	Acid ceramidase OS=Homo sapiens OX=9606 GN=ASAH1 PE=1 SV=5	5	7	5	44.6	7.62	495712			*
Q14118	Dystroglycan OS=Homo sapiens OX=9606 GN=DAG1 PE=1 SV=2	6	7	6	97.4	8.56	65698.4			*	*
Q8NBJ4	Golgi membrane protein 1 OS=Homo sapiens OX=9606 GN=GOLM1 PE=1 SV=1	6	8	6	45.3	4.97	396602			*
Q02809	Procollagen-lysine,2-oxoglutarate 5-dioxygenase 1 OS=Homo sapiens OX=9606 GN=PLOD1 PE=1 SV=2	5	8	5	83.5	6.95	30397.7			*	*
O15240	Neurosecretory protein VGF OS=Homo sapiens OX=9606 GN=VGF PE=1 SV=2	6	9	6	67.2	4.78	670414			*
Q9Y646	Carboxypeptidase Q OS=Homo sapiens OX=9606 GN=CPQ PE=1 SV=1	6	11	6	51.9	6.18
Q9P121	Neurotrimin OS=Homo sapiens OX=9606 GN=NTM PE=1 SV=1	4	6	4	37.9	7.81	246907			*
O14791	Apolipoprotein L1 OS=Homo sapiens OX=9606 GN=APOL1 PE=1 SV=5	4	40	4	43.9	5.81	4.86299e+06		*
P19021	Peptidyl-glycine alpha-amidating monooxygenase OS=Homo sapiens OX=9606 GN=PAM PE=1 SV=2	6	10	6	108.3	6.42
P63316	Troponin C, slow skeletal and cardiac muscles OS=Homo sapiens OX=9606 GN=TNNC1 PE=1 SV=1	2	8	2	18.4	4.18	1.85208e+06			*
Q66K79	Carboxypeptidase Z OS=Homo sapiens OX=9606 GN=CPZ PE=1 SV=2	7	25	7	73.6	7.97	684998			*
Q14050	Collagen alpha-3(IX) chain OS=Homo sapiens OX=9606 GN=COL9A3 PE=1 SV=2	1	4	1	63.6	7.68	265192			*	*
Q15846	Clusterin-like protein 1 OS=Homo sapiens OX=9606 GN=CLUL1 PE=2 SV=1	4	6	4	54.2	5.19	580449			*	*
P18669	Phosphoglycerate mutase 1 OS=Homo sapiens OX=9606 GN=PGAM1 PE=1 SV=2	4	6	4	28.8	7.18	161069			*
O60575	Serine protease inhibitor Kazal-type 4 OS=Homo sapiens OX=9606 GN=SPINK4 PE=3 SV=1	1	4	1	9.4	7.65	457345			*
P12830	Cadherin-1 OS=Homo sapiens OX=9606 GN=CDH1 PE=1 SV=3	6	32	6	97.4	4.73	2.31926e+07	*			*
Q9UHG2	ProSAAS OS=Homo sapiens OX=9606 GN=PCSK1N PE=1 SV=1	4	6	4	27.4	6.62	324454			*
Q9UGM5	Fetuin-B OS=Homo sapiens OX=9606 GN=FETUB PE=1 SV=2	7	9	7	42	6.83	1.39763e+06			*
A0A0C4DH38	Immunoglobulin heavy variable 5-51 OS=Homo sapiens OX=9606 GN=IGHV5-51 PE=3 SV=1	4	12	4	12.7	8.27	290951			*
P08590	Myosin light chain 3 OS=Homo sapiens OX=9606 GN=MYL3 PE=1 SV=3	2	9	2	21.9	5.1	1.47634e+06			*
P20933	N(4)-(beta-N-acetylglucosaminyl)-L-asparaginase OS=Homo sapiens OX=9606 GN=AGA PE=1 SV=2	2	6	2	37.2	6.28	374304			*
P02652	Apolipoprotein A-II OS=Homo sapiens OX=9606 GN=APOA2 PE=1 SV=1	4	30	4	11.2	6.62	1.66975e+07		*
Q16568	Cocaine- and amphetamine-regulated transcript protein OS=Homo sapiens OX=9606 GN=CARTPT PE=1 SV=1	3	5	3	12.8	8.25	38693.5			*
P03952	Plasma kallikrein OS=Homo sapiens OX=9606 GN=KLKB1 PE=1 SV=1	6	6	6	71.3	8.22	240438			*
P51888	Prolargin OS=Homo sapiens OX=9606 GN=PRELP PE=1 SV=1	5	9	5	43.8	9.38	286900			*	*
P00352	Retinal dehydrogenase 1 OS=Homo sapiens OX=9606 GN=ALDH1A1 PE=1 SV=2	5	6	5	54.8	6.73	3.46715e+08	*			*
P0DOX3	Immunoglobulin delta heavy chain OS=Homo sapiens OX=9606 PE=1 SV=1	3	4	3	56.2	8.02
P20151	Kallikrein-2 OS=Homo sapiens OX=9606 GN=KLK2 PE=1 SV=1	3	46	3	28.7	6.92	3.65903e+06			*
Q7L7L0	Histone H2A type 3 OS=Homo sapiens OX=9606 GN=HIST3H2A PE=1 SV=3	1	7	1	14.1	11.05
Q16777	Histone H2A type 2-C OS=Homo sapiens OX=9606 GN=HIST2H2AC PE=1 SV=4	1	2	1	14	10.9
O00584	Ribonuclease T2 OS=Homo sapiens OX=9606 GN=RNASET2 PE=1 SV=2	4	8	4	29.5	7.08	387789			*
O95428	Papilin OS=Homo sapiens OX=9606 GN=PAPLN PE=2 SV=4	4	6	4	137.6	6.89	1.14992e+06			*
P05408	Neuroendocrine protein 7B2 OS=Homo sapiens OX=9606 GN=SCG5 PE=1 SV=2	2	5	2	23.7	5.96	352152			*
P61626	Lysozyme C OS=Homo sapiens OX=9606 GN=LYZ PE=1 SV=1	4	12	4	16.5	9.16	171392			*	*
P12110	Collagen alpha-2(VI) chain OS=Homo sapiens OX=9606 GN=COL6A2 PE=1 SV=4	3	5	3	108.5	6.21	3.15601e+06			*
Q8TAG5	V-set and transmembrane domain-containing protein 2A OS=Homo sapiens OX=9606 GN=VSTM2A PE=1 SV=3	2	4	2	25.8	8.27
P01780	Immunoglobulin heavy variable 3-7 OS=Homo sapiens OX=9606 GN=IGHV3-7 PE=1 SV=2	6	36	1	12.9	6.57
P80188	Neutrophil gelatinase-associated lipocalin OS=Homo sapiens OX=9606 GN=LCN2 PE=1 SV=2	5	10	5	22.6	8.91	696095			*	*
P16035	Metalloproteinase inhibitor 2 OS=Homo sapiens OX=9606 GN=TIMP2 PE=1 SV=2	4	6	4	24.4	7.49	103534			*	*
P07711	Cathepsin L1 OS=Homo sapiens OX=9606 GN=CTSL PE=1 SV=2	4	39	4	37.5	5.45	1.8548e+06			*
Q99574	Neuroserpin OS=Homo sapiens OX=9606 GN=SERPINI1 PE=1 SV=1	6	12	6	46.4	4.91	295222			*
P23471	Receptor-type tyrosine-protein phosphatase zeta OS=Homo sapiens OX=9606 GN=PTPRZ1 PE=1 SV=4	5	7	5	254.4	4.88	5835649171	*
P29401	Transketolase OS=Homo sapiens OX=9606 GN=TKT PE=1 SV=3	4	5	4	67.8	7.66	146248			*	*
P04003	C4b-binding protein alpha chain OS=Homo sapiens OX=9606 GN=C4BPA PE=1 SV=2	3	48	3	67	7.3
P22304	Iduronate 2-sulfatase OS=Homo sapiens OX=9606 GN=IDS PE=1 SV=1	3	4	3	61.8	5.45	260398			*	*
P07477	Trypsin-1 OS=Homo sapiens OX=9606 GN=PRSS1 PE=1 SV=1	3	16	3	26.5	6.51	1.48385e+08	*			*
P49747	Cartilage oligomeric matrix protein OS=Homo sapiens OX=9606 GN=COMP PE=1 SV=2	3	6	2	82.8	4.6	75091.5			*
P18428	Lipopolysaccharide-binding protein OS=Homo sapiens OX=9606 GN=LBP PE=1 SV=3	4	5	4	53.4	6.7	491609			*
Q8NHP8	Putative phospholipase B-like 2 OS=Homo sapiens OX=9606 GN=PLBD2 PE=1 SV=2	5	7	5	65.4	6.8	274361			*
Q02985	Complement factor H-related protein 3 OS=Homo sapiens OX=9606 GN=CFHR3 PE=1 SV=2	3	10	1	37.3	7.55
P09104	Gamma-enolase OS=Homo sapiens OX=9606 GN=ENO2 PE=1 SV=3	2	4	1	47.2	5.03
P07320	Gamma-crystallin D OS=Homo sapiens OX=9606 GN=CRYGD PE=1 SV=3	3	5	3	20.7	7.4	286566			*	*
O95967	EGF-containing fibulin-like extracellular matrix protein 2 OS=Homo sapiens OX=9606 GN=EFEMP2 PE=1 SV=3	4	5	4	49.4	4.94	114518			*	*
P07585	Decorin OS=Homo sapiens OX=9606 GN=DCN PE=1 SV=1	4	10	4	39.7	8.54	1.63262e+06			*	*
A0A0B4J1Y9	Immunoglobulin heavy variable 3-72 OS=Homo sapiens OX=9606 GN=IGHV3-72 PE=3 SV=1	6	27	3	13.2	7.85
P49908	Selenoprotein P OS=Homo sapiens OX=9606 GN=SELENOP PE=1 SV=3	5	10	5	43.2	7.87	577452			*
P0DMV9	Heat shock 70 kDa protein 1B OS=Homo sapiens OX=9606 GN=HSPA1B PE=1 SV=1	4	6	4	70	5.66
Q8WZ42	Titin OS=Homo sapiens OX=9606 GN=TTN PE=1 SV=4	4	6	4	3813.7	6.35	1.03306e+08	*
Q9BYJ0	Fibroblast growth factor-binding protein 2 OS=Homo sapiens OX=9606 GN=FGFBP2 PE=1 SV=1	2	4	2	24.6	8.87	142221			*
Q01459	Di-N-acetylchitobiase OS=Homo sapiens OX=9606 GN=CTBS PE=1 SV=1	3	3	3	43.7	6.64
P01700	Immunoglobulin lambda variable 1-47 OS=Homo sapiens OX=9606 GN=IGLV1-47 PE=1 SV=2	2	13	2	12.3	5.91
Q86SR1	Polypeptide N-acetylgalactosaminyltransferase 10 OS=Homo sapiens OX=9606 GN=GALNT10 PE=1 SV=2	2	3	2	68.9	8.59	115498			*
P20849	Collagen alpha-1(IX) chain OS=Homo sapiens OX=9606 GN=COL9A1 PE=1 SV=3	2	5	2	91.8	8.72	391000			*	*
A0A0B4J1X5	Immunoglobulin heavy variable 3-74 OS=Homo sapiens OX=9606 GN=IGHV3-74 PE=3 SV=1	5	36	1	12.8	8.66
O15537	Retinoschisin OS=Homo sapiens OX=9606 GN=RS1 PE=1 SV=2	5	12	5	25.6	5.68	5.65091e+06		*		*
Q53EL9	Seizure protein 6 homolog OS=Homo sapiens OX=9606 GN=SEZ6 PE=1 SV=2	3	6	3	107.4	5.34	166632			*
P06702	Protein S100-A9 OS=Homo sapiens OX=9606 GN=S100A9 PE=1 SV=1	2	3	2	13.2	6.13	250919			*
P04745	Alpha-amylase 1 OS=Homo sapiens OX=9606 GN=AMY1A PE=1 SV=2	3	3	3	57.7	6.93	305371			*
P26599	Polypyrimidine tract-binding protein 1 OS=Homo sapiens OX=9606 GN=PTBP1 PE=1 SV=1	3	7	3	57.2	9.17	61616.7			*
Q6UXB8	Peptidase inhibitor 16 OS=Homo sapiens OX=9606 GN=PI16 PE=1 SV=1	2	3	2	49.4	5.39
P02458	Collagen alpha-1(II) chain OS=Homo sapiens OX=9606 GN=COL2A1 PE=1 SV=3	4	5	4	141.7	6.92	303732			*	*
P11021	Endoplasmic reticulum chaperone BiP OS=Homo sapiens OX=9606 GN=HSPA5 PE=1 SV=2	2	3	2	72.3	5.16
P14314	Glucosidase 2 subunit beta OS=Homo sapiens OX=9606 GN=PRKCSH PE=1 SV=2	3	4	3	59.4	4.41	54152.9			*
P01782	Immunoglobulin heavy variable 3-9 OS=Homo sapiens OX=9606 GN=IGHV3-9 PE=1 SV=2	5	28	1	12.9	7.08	3.03172e+06			*
P33908	Mannosyl-oligosaccharide 1,2-alpha-mannosidase IA OS=Homo sapiens OX=9606 GN=MAN1A1 PE=1 SV=3	4	5	4	72.9	6.47	420051			*
O14958	Calsequestrin-2 OS=Homo sapiens OX=9606 GN=CASQ2 PE=1 SV=2	3	6	3	46.4	4.37	8.36863e+06		*
P60174	Triosephosphate isomerase OS=Homo sapiens OX=9606 GN=TPI1 PE=1 SV=3	3	7	3	30.8	5.92	396747			*
Q9NZP8	Complement C1r subcomponent-like protein OS=Homo sapiens OX=9606 GN=C1RL PE=1 SV=2	1	4	1	53.5	7.2	88418.7			*
P31025	Lipocalin-1 OS=Homo sapiens OX=9606 GN=LCN1 PE=1 SV=1	4	16	4	19.2	5.58
P25705	ATP synthase subunit alpha, mitochondrial OS=Homo sapiens OX=9606 GN=ATP5F1A PE=1 SV=1	4	40	4	59.7	9.13	120998			*
Q15113	Procollagen C-endopeptidase enhancer 1 OS=Homo sapiens OX=9606 GN=PCOLCE PE=1 SV=2	5	6	5	47.9	7.43	532341			*
Q13214	Semaphorin-3B OS=Homo sapiens OX=9606 GN=SEMA3B PE=2 SV=1	5	8	4	83.1	8.91	2.57719e+06			*
P81605	Dermcidin OS=Homo sapiens OX=9606 GN=DCD PE=1 SV=2	2	4	2	11.3	6.54	259746			*
P06865	Beta-hexosaminidase subunit alpha OS=Homo sapiens OX=9606 GN=HEXA PE=1 SV=2	5	5	5	60.7	5.16	57811.9			*	*
P02144	Myoglobin OS=Homo sapiens OX=9606 GN=MB PE=1 SV=2	3	7	3	17.2	7.68	993103			*
P55058	Phospholipid transfer protein OS=Homo sapiens OX=9606 GN=PLTP PE=1 SV=1	4	5	4	54.7	7.01	479805			*	*
P12273	Prolactin-inducible protein OS=Homo sapiens OX=9606 GN=PIP PE=1 SV=1	4	23	4	16.6	8.05	6.06094e+06			*
Q86UD1	Out at first protein homolog OS=Homo sapiens OX=9606 GN=OAF PE=2 SV=1	4	8	4	30.7	6.84	85951.2			*
P58499	Protein FAM3B OS=Homo sapiens OX=9606 GN=FAM3B PE=1 SV=2	5	41	5	26	8.75	8.54084e+06		*
Q96JP9	Cadherin-related family member 1 OS=Homo sapiens OX=9606 GN=CDHR1 PE=1 SV=2	4	4	4	93.5	5.54	22756.1			*	*
A0A0B4J1V0	Immunoglobulin heavy variable 3-15 OS=Homo sapiens OX=9606 GN=IGHV3-15 PE=3 SV=1	5	25	2	12.9	8.62
O43692	Peptidase inhibitor 15 OS=Homo sapiens OX=9606 GN=PI15 PE=1 SV=1	2	20	2	29	8.03	802759			*
Q6UXD5	Seizure 6-like protein 2 OS=Homo sapiens OX=9606 GN=SEZ6L2 PE=1 SV=2	2	3	2	97.5	4.89
P17661	Desmin OS=Homo sapiens OX=9606 GN=DES PE=1 SV=3	3	6	3	53.5	5.27	1.5211e+06			*
Q9UBR2	Cathepsin Z OS=Homo sapiens OX=9606 GN=CTSZ PE=1 SV=1	5	5	5	33.8	7.11	106769			*
P52565	Rho GDP-dissociation inhibitor 1 OS=Homo sapiens OX=9606 GN=ARHGDIA PE=1 SV=3	3	8	3	23.2	5.11	549029			*
Q8NI22	Multiple coagulation factor deficiency protein 2 OS=Homo sapiens OX=9606 GN=MCFD2 PE=1 SV=1	2	3	2	16.4	4.63	60484.4			*
P07315	Gamma-crystallin C OS=Homo sapiens OX=9606 GN=CRYGC PE=1 SV=2	2	4	2	20.9	7.25	324063			*	*
Q92752	Tenascin-R OS=Homo sapiens OX=9606 GN=TNR PE=1 SV=3	5	5	5	149.5	4.82
P08123	Collagen alpha-2(I) chain OS=Homo sapiens OX=9606 GN=COL1A2 PE=1 SV=7	3	4	3	129.2	8.95	5.33662e+06			*	*
O15031	Plexin-B2 OS=Homo sapiens OX=9606 GN=PLXNB2 PE=1 SV=3	5	5	5	205	6.24	202115			*
P27797	Calreticulin OS=Homo sapiens OX=9606 GN=CALR PE=1 SV=1	3	5	3	48.1	4.44	1.90289e+07		*
Q9UKZ9	Procollagen C-endopeptidase enhancer 2 OS=Homo sapiens OX=9606 GN=PCOLCE2 PE=1 SV=1	2	3	2	45.7	8.47	674938			*
P06331	Immunoglobulin heavy variable 4-34 OS=Homo sapiens OX=9606 GN=IGHV4-34 PE=1 SV=2	3	18	3	13.8	9.33
P10916	Myosin regulatory light chain 2, ventricular/cardiac muscle isoform OS=Homo sapiens OX=9606 GN=MYL2 PE=1 SV=3	3	7	3	18.8	5	1.15685e+06			*
Q99969	Retinoic acid receptor responder protein 2 OS=Homo sapiens OX=9606 GN=RARRES2 PE=1 SV=1	2	6	2	18.6	9.09	324215			*
P07686	Beta-hexosaminidase subunit beta OS=Homo sapiens OX=9606 GN=HEXB PE=1 SV=3	4	5	4	63.1	6.76	386942			*	*
O14498	Immunoglobulin superfamily containing leucine-rich repeat protein OS=Homo sapiens OX=9606 GN=ISLR PE=2 SV=1	3	6	3	46	5.15	333746			*
A0A0B4J1X8	Immunoglobulin heavy variable 3-43 OS=Homo sapiens OX=9606 GN=IGHV3-43 PE=3 SV=1	4	16	2	13.1	5.41	17278			*
P48723	Heat shock 70 kDa protein 13 OS=Homo sapiens OX=9606 GN=HSPA13 PE=1 SV=1	4	4	4	51.9	5.76	232496			*
P04075	Fructose-bisphosphate aldolase A OS=Homo sapiens OX=9606 GN=ALDOA PE=1 SV=2	3	6	2	39.4	8.09	483874			*
Q05639	Elongation factor 1-alpha 2 OS=Homo sapiens OX=9606 GN=EEF1A2 PE=1 SV=1	3	21	3	50.4	9.03
Q9UNW1	Multiple inositol polyphosphate phosphatase 1 OS=Homo sapiens OX=9606 GN=MINPP1 PE=1 SV=1	2	2	2	55	7.81	135927			*
P80748	Immunoglobulin lambda variable 3-21 OS=Homo sapiens OX=9606 GN=IGLV3-21 PE=1 SV=2	1	6	1	12.4	5.29	1.38865e+06			*
Q12907	Vesicular integral-membrane protein VIP36 OS=Homo sapiens OX=9606 GN=LMAN2 PE=1 SV=1	5	6	5	40.2	6.95	159818			*
P01619	Immunoglobulin kappa variable 3-20 OS=Homo sapiens OX=9606 GN=IGKV3-20 PE=1 SV=2	3	44	1	12.5	4.96	1.12174e+07		*
P0DPK3	Notch homolog 2 N-terminal-like protein B OS=Homo sapiens OX=9606 GN=NOTCH2NLB PE=1 SV=1	2	3	2	30.1	5.71
P15586	N-acetylglucosamine-6-sulfatase OS=Homo sapiens OX=9606 GN=GNS PE=1 SV=3	5	7	5	62	8.31	3.02161e+07	*
P08174	Complement decay-accelerating factor OS=Homo sapiens OX=9606 GN=CD55 PE=1 SV=4	2	6	2	41.4	7.59
A0A0A0MS15	Immunoglobulin heavy variable 3-49 OS=Homo sapiens OX=9606 GN=IGHV3-49 PE=3 SV=1	5	17	4	13	8.62	157427			*
P02746	Complement C1q subcomponent subunit B OS=Homo sapiens OX=9606 GN=C1QB PE=1 SV=3	3	5	3	26.7	8.63	400619			*
P14151	L-selectin OS=Homo sapiens OX=9606 GN=SELL PE=1 SV=2	4	5	4	42.2	6.6	180663			*
O00187	Mannan-binding lectin serine protease 2 OS=Homo sapiens OX=9606 GN=MASP2 PE=1 SV=4	2	3	2	75.7	5.63	129931			*
P16519	Neuroendocrine convertase 2 OS=Homo sapiens OX=9606 GN=PCSK2 PE=1 SV=2	2	2	2	70.5	6.49	1.72876e+06			*
P20142	Gastricsin OS=Homo sapiens OX=9606 GN=PGC PE=1 SV=1	4	20	4	42.4	4.46	2.13891e+06		*
P01766	Immunoglobulin heavy variable 3-13 OS=Homo sapiens OX=9606 GN=IGHV3-13 PE=1 SV=2	3	15	1	12.5	7.08
Q02487	Desmocollin-2 OS=Homo sapiens OX=9606 GN=DSC2 PE=1 SV=1	2	3	2	99.9	5.34	5.3757e+06		*
P01591	Immunoglobulin J chain OS=Homo sapiens OX=9606 GN=JCHAIN PE=1 SV=4	4	30	4	18.1	5.24	1.23737e+06			*
P05160	Coagulation factor XIII B chain OS=Homo sapiens OX=9606 GN=F13B PE=1 SV=3	3	3	3	75.5	6.39
P17540	Creatine kinase S-type, mitochondrial OS=Homo sapiens OX=9606 GN=CKMT2 PE=1 SV=2	2	4	2	47.5	8.19	385133			*
A0A0C4DH29	Immunoglobulin heavy variable 1-3 OS=Homo sapiens OX=9606 GN=IGHV1-3 PE=3 SV=1	2	9	1	13	9.55
A0A0C4DH25	Immunoglobulin kappa variable 3D-20 OS=Homo sapiens OX=9606 GN=IGKV3D-20 PE=3 SV=1	3	23	1	12.5	4.59	481444			*
P02743	Serum amyloid P-component OS=Homo sapiens OX=9606 GN=APCS PE=1 SV=2	4	9	4	25.4	6.54	916508			*	*
P07195	L-lactate dehydrogenase B chain OS=Homo sapiens OX=9606 GN=LDHB PE=1 SV=2	2	2	2	36.6	6.05
P08195	4F2 cell-surface antigen heavy chain OS=Homo sapiens OX=9606 GN=SLC3A2 PE=1 SV=3	3	4	3	68	5.01	1.03301e+06			*
P31944	Caspase-14 OS=Homo sapiens OX=9606 GN=CASP14 PE=1 SV=2	2	3	2	27.7	5.58	5912.91			*
P13987	CD59 glycoprotein OS=Homo sapiens OX=9606 GN=CD59 PE=1 SV=1	3	5	3	14.2	6.48	439284			*	*
Q9UJJ9	N-acetylglucosamine-1-phosphotransferase subunit gamma OS=Homo sapiens OX=9606 GN=GNPTG PE=1 SV=1	3	4	3	34	6.95
P01743	Immunoglobulin heavy variable 1-46 OS=Homo sapiens OX=9606 GN=IGHV1-46 PE=1 SV=2	2	10	1	12.9	8.92
Q14315	Filamin-C OS=Homo sapiens OX=9606 GN=FLNC PE=1 SV=3	2	2	2	290.8	5.97	5.35686e+06		*		*
Q99497	Protein/nucleic acid deglycase DJ-1 OS=Homo sapiens OX=9606 GN=PARK7 PE=1 SV=2	3	5	3	19.9	6.79
Q8N3J6	Cell adhesion molecule 2 OS=Homo sapiens OX=9606 GN=CADM2 PE=2 SV=1	2	4	2	47.5	5.33
P54108	Cysteine-rich secretory protein 3 OS=Homo sapiens OX=9606 GN=CRISP3 PE=1 SV=1	3	20	3	27.6	7.8	628551			*
Q9NR99	Matrix-remodeling-associated protein 5 OS=Homo sapiens OX=9606 GN=MXRA5 PE=1 SV=3	4	14	4	312	8.32	1.47741e+07		*
P17050	Alpha-N-acetylgalactosaminidase OS=Homo sapiens OX=9606 GN=NAGA PE=1 SV=2	3	3	3	46.5	5.19
Q7Z794	Keratin, type II cytoskeletal 1b OS=Homo sapiens OX=9606 GN=KRT77 PE=2 SV=3	3	11	2	61.9	5.99	280553			*
P12111	Collagen alpha-3(VI) chain OS=Homo sapiens OX=9606 GN=COL6A3 PE=1 SV=5	4	4	4	343.5	6.68	2.66016e+06			*
O60888	Protein CutA OS=Homo sapiens OX=9606 GN=CUTA PE=1 SV=2	2	2	2	19.1	5.5
O43827	Angiopoietin-related protein 7 OS=Homo sapiens OX=9606 GN=ANGPTL7 PE=1 SV=1	3	4	3	40	7.85	3.19923e+06			*	*
P62258	14-3-3 protein epsilon OS=Homo sapiens OX=9606 GN=YWHAE PE=1 SV=1	3	4	3	29.2	4.74
P48058	Glutamate receptor 4 OS=Homo sapiens OX=9606 GN=GRIA4 PE=1 SV=2	3	4	3	100.8	8.1	441811			*
P54802	Alpha-N-acetylglucosaminidase OS=Homo sapiens OX=9606 GN=NAGLU PE=1 SV=2	4	4	4	82.2	6.65
Q9P2S2	Neurexin-2 OS=Homo sapiens OX=9606 GN=NRXN2 PE=2 SV=1	3	3	2	184.9	5.92
Q14055	Collagen alpha-2(IX) chain OS=Homo sapiens OX=9606 GN=COL9A2 PE=1 SV=2	2	8	2	65.1	9.17	163333			*	*
P17174	Aspartate aminotransferase, cytoplasmic OS=Homo sapiens OX=9606 GN=GOT1 PE=1 SV=3	3	3	3	46.2	7.01
Q9H336	Cysteine-rich secretory protein LCCL domain-containing 1 OS=Homo sapiens OX=9606 GN=CRISPLD1 PE=2 SV=1	1	3	1	56.9	8.12	48166.2			*
P49821	NADH dehydrogenase [ubiquinone] flavoprotein 1, mitochondrial OS=Homo sapiens OX=9606 GN=NDUFV1 PE=1 SV=4	1	2	1	50.8	8.21	242239			*
P09972	Fructose-bisphosphate aldolase C OS=Homo sapiens OX=9606 GN=ALDOC PE=1 SV=2	3	4	2	39.4	6.87
A0A075B6I0	Immunoglobulin lambda variable 8-61 OS=Homo sapiens OX=9606 GN=IGLV8-61 PE=3 SV=7	3	8	3	12.8	4.55	1.32698e+06			*
Q6IS14	Eukaryotic translation initiation factor 5A-1-like OS=Homo sapiens OX=9606 GN=EIF5AL1 PE=2 SV=2	1	1	1	16.8	5	7.16158e+06		*
P06703	Protein S100-A6 OS=Homo sapiens OX=9606 GN=S100A6 PE=1 SV=1	2	2	2	10.2	5.48	948007			*
O95445	Apolipoprotein M OS=Homo sapiens OX=9606 GN=APOM PE=1 SV=2	3	4	3	21.2	6.01
Q8NFZ8	Cell adhesion molecule 4 OS=Homo sapiens OX=9606 GN=CADM4 PE=1 SV=1	2	3	2	42.8	6.3	179078			*
P33151	Cadherin-5 OS=Homo sapiens OX=9606 GN=CDH5 PE=1 SV=5	2	2	2	87.5	5.43	117154			*
Q9UBX1	Cathepsin F OS=Homo sapiens OX=9606 GN=CTSF PE=1 SV=1	2	2	2	53.3	8.22
P04278	Sex hormone-binding globulin OS=Homo sapiens OX=9606 GN=SHBG PE=1 SV=2	2	2	2	43.8	6.71
P22792	Carboxypeptidase N subunit 2 OS=Homo sapiens OX=9606 GN=CPN2 PE=1 SV=3	2	4	2	60.5	5.99
Q86TD4	Sarcalumenin OS=Homo sapiens OX=9606 GN=SRL PE=2 SV=2	1	2	1	100.7	4.4	1.31765e+07		*
Q6UX71	Plexin domain-containing protein 2 OS=Homo sapiens OX=9606 GN=PLXDC2 PE=1 SV=1	1	2	1	59.5	6.46
P02747	Complement C1q subcomponent subunit C OS=Homo sapiens OX=9606 GN=C1QC PE=1 SV=3	2	4	2	25.8	8.41	321662			*
P01742	Immunoglobulin heavy variable 1-69 OS=Homo sapiens OX=9606 GN=IGHV1-69 PE=1 SV=2	2	8	1	12.7	9.17	485209			*
P00742	Coagulation factor X OS=Homo sapiens OX=9606 GN=F10 PE=1 SV=2	2	2	2	54.7	5.94	129971			*	*
A0A0C4DH31	Immunoglobulin heavy variable 1-18 OS=Homo sapiens OX=9606 GN=IGHV1-18 PE=3 SV=1	2	3	2	12.8	8.84
P04114	Apolipoprotein B-100 OS=Homo sapiens OX=9606 GN=APOB PE=1 SV=2	3	22	3	515.3	7.05	1.64877e+06			*	*
P80723	Brain acid soluble protein 1 OS=Homo sapiens OX=9606 GN=BASP1 PE=1 SV=2	2	3	2	22.7	4.63
O00115	Deoxyribonuclease-2-alpha OS=Homo sapiens OX=9606 GN=DNASE2 PE=1 SV=2	3	26	3	39.6	8.05	1.70546e+06			*
P13611	Versican core protein OS=Homo sapiens OX=9606 GN=VCAN PE=1 SV=3	2	2	2	372.6	4.51	83979.6			*	*
P01701	Immunoglobulin lambda variable 1-51 OS=Homo sapiens OX=9606 GN=IGLV1-51 PE=1 SV=2	3	8	3	12.2	7.03	522272			*
O94856	Neurofascin OS=Homo sapiens OX=9606 GN=NFASC PE=1 SV=4	2	3	2	149.9	6.65
Q08345	Epithelial discoidin domain-containing receptor 1 OS=Homo sapiens OX=9606 GN=DDR1 PE=1 SV=1	3	3	3	101.1	6.83
P30049	ATP synthase subunit delta, mitochondrial OS=Homo sapiens OX=9606 GN=ATP5F1D PE=1 SV=2	1	3	1	17.5	5.49	4.02502e+06		*
A0A0C4DH34	Immunoglobulin heavy variable 4-28 OS=Homo sapiens OX=9606 GN=IGHV4-28 PE=3 SV=1	2	4	2	13.1	9.29	1457.24			*
Q07954	Prolow-density lipoprotein receptor-related protein 1 OS=Homo sapiens OX=9606 GN=LRP1 PE=1 SV=2	2	3	2	504.3	5.39	3.2556e+06			*	*
P14550	Aldo-keto reductase family 1 member A1 OS=Homo sapiens OX=9606 GN=AKR1A1 PE=1 SV=3	1	2	1	36.6	6.79	61485.5			*
P06744	Glucose-6-phosphate isomerase OS=Homo sapiens OX=9606 GN=GPI PE=1 SV=4	2	2	2	63.1	8.32	289245			*
P62937	Peptidyl-prolyl cis-trans isomerase A OS=Homo sapiens OX=9606 GN=PPIA PE=1 SV=2	3	4	3	18	7.81
P01721	Immunoglobulin lambda variable 6-57 OS=Homo sapiens OX=9606 GN=IGLV6-57 PE=1 SV=2	1	1	1	12.6	4.78
Q16836	Hydroxyacyl-coenzyme A dehydrogenase, mitochondrial OS=Homo sapiens OX=9606 GN=HADH PE=1 SV=3	2	3	2	34.3	8.85	392670			*
P06280	Alpha-galactosidase A OS=Homo sapiens OX=9606 GN=GLA PE=1 SV=1	2	3	2	48.7	5.6
Q04756	Hepatocyte growth factor activator OS=Homo sapiens OX=9606 GN=HGFAC PE=1 SV=1	2	4	2	70.6	7.24
Q13885	Tubulin beta-2A chain OS=Homo sapiens OX=9606 GN=TUBB2A PE=1 SV=1	3	4	3	49.9	4.89
P02745	Complement C1q subcomponent subunit A OS=Homo sapiens OX=9606 GN=C1QA PE=1 SV=2	2	19	2	26	9.11	8.66646e+06		*
Q5KU26	Collectin-12 OS=Homo sapiens OX=9606 GN=COLEC12 PE=1 SV=3	3	6	3	81.5	5.69	3.70117e+06			*
Q9HAT2	Sialate O-acetylesterase OS=Homo sapiens OX=9606 GN=SIAE PE=1 SV=1	2	3	2	58.3	7.33
Q96HF1	Secreted frizzled-related protein 2 OS=Homo sapiens OX=9606 GN=SFRP2 PE=1 SV=2	2	3	2	33.5	7.42
Q7Z5L0	Vitelline membrane outer layer protein 1 homolog OS=Homo sapiens OX=9606 GN=VMO1 PE=1 SV=1	1	1	1	21.5	5.07	72892.1			*
P42785	Lysosomal Pro-X carboxypeptidase OS=Homo sapiens OX=9606 GN=PRCP PE=1 SV=1	2	2	2	55.8	7.21
P10586	Receptor-type tyrosine-protein phosphatase F OS=Homo sapiens OX=9606 GN=PTPRF PE=1 SV=2	1	2	1	212.7	6.3	1.47423e+06			*	*
P08138	Tumor necrosis factor receptor superfamily member 16 OS=Homo sapiens OX=9606 GN=NGFR PE=1 SV=1	2	3	2	45.2	4.7	13289.7			*	*
A0A0J9YX35	Immunoglobulin heavy variable 3-64D OS=Homo sapiens OX=9606 GN=IGHV3-64D PE=3 SV=1	3	18	2	12.8	7.85
P59665	Neutrophil defensin 1 OS=Homo sapiens OX=9606 GN=DEFA1 PE=1 SV=1	1	2	1	10.2	6.99	46686.3			*
Q6FHJ7	Secreted frizzled-related protein 4 OS=Homo sapiens OX=9606 GN=SFRP4 PE=1 SV=2	1	1	1	39.8	8.82	4.32638e+06		*
Q9UHI8	A disintegrin and metalloproteinase with thrombospondin motifs 1 OS=Homo sapiens OX=9606 GN=ADAMTS1 PE=1 SV=4	1	3	1	105.3	6.83
P49913	Cathelicidin antimicrobial peptide OS=Homo sapiens OX=9606 GN=CAMP PE=1 SV=1	3	8	3	19.3	9.41	584524			*
P06276	Cholinesterase OS=Homo sapiens OX=9606 GN=BCHE PE=1 SV=1	1	2	1	68.4	7.42
A0A0A0MRZ8	Immunoglobulin kappa variable 3D-11 OS=Homo sapiens OX=9606 GN=IGKV3D-11 PE=3 SV=6	2	44	2	12.6	5.29	1.06452e+07		*
P02656	Apolipoprotein C-III OS=Homo sapiens OX=9606 GN=APOC3 PE=1 SV=1	1	2	1	10.8	5.41
Q9BRA2	Thioredoxin domain-containing protein 17 OS=Homo sapiens OX=9606 GN=TXNDC17 PE=1 SV=1	1	7	1	13.9	5.52
Q96FE7	Phosphoinositide-3-kinase-interacting protein 1 OS=Homo sapiens OX=9606 GN=PIK3IP1 PE=1 SV=2	1	2	1	28.2	5.01	404751			*
P04430	Immunoglobulin kappa variable 1-16 OS=Homo sapiens OX=9606 GN=IGKV1-16 PE=1 SV=2	1	3	1	12.6	8.16	548469			*
P14555	Phospholipase A2, membrane associated OS=Homo sapiens OX=9606 GN=PLA2G2A PE=1 SV=2	3	8	3	16.1	9.23	4.39068e+06		*		*
A0A075B6K4	Immunoglobulin lambda variable 3-10 OS=Homo sapiens OX=9606 GN=IGLV3-10 PE=3 SV=2	2	2	1	12.4	4.83	80701.9			*
P07316	Gamma-crystallin B OS=Homo sapiens OX=9606 GN=CRYGB PE=1 SV=3	1	3	1	20.9	7.28	34080.1			*	*
P01601	Immunoglobulin kappa variable 1D-16 OS=Homo sapiens OX=9606 GN=IGKV1D-16 PE=3 SV=2	1	3	1	12.7	7.74	191138			*
Q86TH1	ADAMTS-like protein 2 OS=Homo sapiens OX=9606 GN=ADAMTSL2 PE=1 SV=1	1	1	1	104.6	6.42
P36542	ATP synthase subunit gamma, mitochondrial OS=Homo sapiens OX=9606 GN=ATP5F1C PE=1 SV=1	1	2	1	33	9.22	1.8913e+06			*
Q13228	Methanethiol oxidase OS=Homo sapiens OX=9606 GN=SELENBP1 PE=1 SV=2	3	4	3	52.4	6.37
P0DJI8	Serum amyloid A-1 protein OS=Homo sapiens OX=9606 GN=SAA1 PE=1 SV=1	2	2	2	13.5	6.79
P35542	Serum amyloid A-4 protein OS=Homo sapiens OX=9606 GN=SAA4 PE=1 SV=2	2	3	2	14.7	9.07	1.06702e+06			*
Q8IUK5	Plexin domain-containing protein 1 OS=Homo sapiens OX=9606 GN=PLXDC1 PE=1 SV=2	2	2	2	55.7	5.85
Q6MZW2	Follistatin-related protein 4 OS=Homo sapiens OX=9606 GN=FSTL4 PE=2 SV=3	2	2	1	93	6.32	6027.72			*
P07333	Macrophage colony-stimulating factor 1 receptor OS=Homo sapiens OX=9606 GN=CSF1R PE=1 SV=2	2	2	2	107.9	6.37	735119			*
P21980	Protein-glutamine gamma-glutamyltransferase 2 OS=Homo sapiens OX=9606 GN=TGM2 PE=1 SV=2	1	2	1	77.3	5.22	291398			*	*
P01593	Immunoglobulin kappa variable 1D-33 OS=Homo sapiens OX=9606 GN=IGKV1D-33 PE=1 SV=2	1	3	1	12.8	4.78
P80303	Nucleobindin-2 OS=Homo sapiens OX=9606 GN=NUCB2 PE=1 SV=3	2	2	2	50.2	5.12	61444.1			*
Q15063	Periostin OS=Homo sapiens OX=9606 GN=POSTN PE=1 SV=2	1	2	1	93.3	7.53	356647			*	*
Q9NZ53	Podocalyxin-like protein 2 OS=Homo sapiens OX=9606 GN=PODXL2 PE=1 SV=1	1	1	1	65	4.34
P17936	Insulin-like growth factor-binding protein 3 OS=Homo sapiens OX=9606 GN=IGFBP3 PE=1 SV=2	2	2	2	31.7	8.69
Q4KMG0	Cell adhesion molecule-related/down-regulated by oncogenes OS=Homo sapiens OX=9606 GN=CDON PE=1 SV=2	1	1	1	139.1	6.51
Q9H2A7	C-X-C motif chemokine 16 OS=Homo sapiens OX=9606 GN=CXCL16 PE=2 SV=4	1	1	1	27.6	8.78
P01717	Immunoglobulin lambda variable 3-25 OS=Homo sapiens OX=9606 GN=IGLV3-25 PE=1 SV=2	2	2	1	12	4.5
Q92859	Neogenin OS=Homo sapiens OX=9606 GN=NEO1 PE=1 SV=2	2	2	2	159.9	6.54
Q9Y6C2	EMILIN-1 OS=Homo sapiens OX=9606 GN=EMILIN1 PE=1 SV=3	2	2	2	106.6	5.17
Q9BZV3	Interphotoreceptor matrix proteoglycan 2 OS=Homo sapiens OX=9606 GN=IMPG2 PE=1 SV=3	1	2	1	138.5	4.61	912234			*	*
P20774	Mimecan OS=Homo sapiens OX=9606 GN=OGN PE=1 SV=1	1	1	1	33.9	5.63	47543.1			*	*
P52803	Ephrin-A5 OS=Homo sapiens OX=9606 GN=EFNA5 PE=1 SV=1	2	5	2	26.3	6.42
Q01469	Fatty acid-binding protein 5 OS=Homo sapiens OX=9606 GN=FABP5 PE=1 SV=3	1	1	1	15.2	7.01
P08519	Apolipoprotein(a) OS=Homo sapiens OX=9606 GN=LPA PE=1 SV=1	2	10	2	501	5.88	61153.7			*
Q8IUK8	Cerebellin-2 OS=Homo sapiens OX=9606 GN=CBLN2 PE=2 SV=1	2	2	1	24.1	8.48
Q9BZQ8	Protein Niban OS=Homo sapiens OX=9606 GN=FAM129A PE=1 SV=1	1	2	1	103.1	4.78	914592			*
Q9H4D0	Calsyntenin-2 OS=Homo sapiens OX=9606 GN=CLSTN2 PE=1 SV=2	2	2	2	106.9	5.39
P32119	Peroxiredoxin-2 OS=Homo sapiens OX=9606 GN=PRDX2 PE=1 SV=5	3	8	2	21.9	5.97	34565.6			*
P48735	Isocitrate dehydrogenase [NADP], mitochondrial OS=Homo sapiens OX=9606 GN=IDH2 PE=1 SV=2	1	2	1	50.9	8.69	407621			*
P84157	Matrix-remodeling-associated protein 7 OS=Homo sapiens OX=9606 GN=MXRA7 PE=1 SV=1	1	1	1	21.5	4.26
A0A0B4J1U3	Immunoglobulin lambda variable 1-36 OS=Homo sapiens OX=9606 GN=IGLV1-36 PE=1 SV=5	1	1	1	12.5	4.78	46795.4			*
P29279	Connective tissue growth factor OS=Homo sapiens OX=9606 GN=CTGF PE=1 SV=2	2	2	2	38.1	8	48667.2			*
P10599	Thioredoxin OS=Homo sapiens OX=9606 GN=TXN PE=1 SV=3	1	2	1	11.7	4.92	638516			*	*
A0A0B4J2D9	Immunoglobulin kappa variable 1D-13 OS=Homo sapiens OX=9606 GN=IGKV1D-13 PE=3 SV=1	1	1	1	12.6	7.84	39696.4			*
P32004	Neural cell adhesion molecule L1 OS=Homo sapiens OX=9606 GN=L1CAM PE=1 SV=2	1	1	1	139.9	6.24	5.97371e+06		*		*
Q14257	Reticulocalbin-2 OS=Homo sapiens OX=9606 GN=RCN2 PE=1 SV=1	1	1	1	36.9	4.4
A0A075B6J9	Immunoglobulin lambda variable 2-18 OS=Homo sapiens OX=9606 GN=IGLV2-18 PE=3 SV=2	2	3	2	12.4	4.82	8.05644e+06		*
Q15293	Reticulocalbin-1 OS=Homo sapiens OX=9606 GN=RCN1 PE=1 SV=1	1	1	1	38.9	5
Q14766	Latent-transforming growth factor beta-binding protein 1 OS=Homo sapiens OX=9606 GN=LTBP1 PE=1 SV=4	2	2	2	186.7	5.96
Q6EMK4	Vasorin OS=Homo sapiens OX=9606 GN=VASN PE=1 SV=1	1	1	1	71.7	7.39	416046			*
P04156	Major prion protein OS=Homo sapiens OX=9606 GN=PRNP PE=1 SV=1	1	3	1	27.6	9
Q96KG7	Multiple epidermal growth factor-like domains protein 10 OS=Homo sapiens OX=9606 GN=MEGF10 PE=1 SV=1	2	3	2	122.1	6.87
Q8IWY4	Signal peptide, CUB and EGF-like domain-containing protein 1 OS=Homo sapiens OX=9606 GN=SCUBE1 PE=1 SV=3	2	2	2	107.8	6.83	585573			*
P50895	Basal cell adhesion molecule OS=Homo sapiens OX=9606 GN=BCAM PE=1 SV=2	1	1	1	67.4	5.81
P55290	Cadherin-13 OS=Homo sapiens OX=9606 GN=CDH13 PE=1 SV=1	2	2	2	78.2	4.98	9932.16			*	*
P21246	Pleiotrophin OS=Homo sapiens OX=9606 GN=PTN PE=1 SV=1	1	3	1	18.9	9.6	672814			*
A0A087WW87	Immunoglobulin kappa variable 2-40 OS=Homo sapiens OX=9606 GN=IGKV2-40 PE=3 SV=2	1	16	1	13.3	4.61
P13796	Plastin-2 OS=Homo sapiens OX=9606 GN=LCP1 PE=1 SV=6	2	2	2	70.2	5.43
Q24JP5	Transmembrane protein 132A OS=Homo sapiens OX=9606 GN=TMEM132A PE=1 SV=1	1	1	1	110	5.62
Q96EG1	Arylsulfatase G OS=Homo sapiens OX=9606 GN=ARSG PE=1 SV=1	1	2	1	57	6.64	17887.6			*	*
P02741	C-reactive protein OS=Homo sapiens OX=9606 GN=CRP PE=1 SV=1	2	2	2	25	5.63	60081.9			*	*
P01040	Cystatin-A OS=Homo sapiens OX=9606 GN=CSTA PE=1 SV=1	1	2	1	11	5.5
Q92896	Golgi apparatus protein 1 OS=Homo sapiens OX=9606 GN=GLG1 PE=1 SV=2	1	1	1	134.5	6.9
P00558	Phosphoglycerate kinase 1 OS=Homo sapiens OX=9606 GN=PGK1 PE=1 SV=3	2	4	2	44.6	8.1
Q10471	Polypeptide N-acetylgalactosaminyltransferase 2 OS=Homo sapiens OX=9606 GN=GALNT2 PE=1 SV=1	1	1	1	64.7	8.35	49949.4			*	*
O14786	Neuropilin-1 OS=Homo sapiens OX=9606 GN=NRP1 PE=1 SV=3	2	3	2	103.1	5.88	111701			*	*
P35625	Metalloproteinase inhibitor 3 OS=Homo sapiens OX=9606 GN=TIMP3 PE=1 SV=2	2	3	2	24.1	8.72
Q71U36	Tubulin alpha-1A chain OS=Homo sapiens OX=9606 GN=TUBA1A PE=1 SV=1	1	1	1	50.1	5.06
P23327	Sarcoplasmic reticulum histidine-rich calcium-binding protein OS=Homo sapiens OX=9606 GN=HRC PE=1 SV=1	1	4	1	80.2	4.72
P09668	Pro-cathepsin H OS=Homo sapiens OX=9606 GN=CTSH PE=1 SV=4	1	1	1	37.4	8.07	70561.1			*	*
A0A075B6S5	Immunoglobulin kappa variable 1-27 OS=Homo sapiens OX=9606 GN=IGKV1-27 PE=3 SV=1	1	1	1	12.7	8.29
Q9GZX9	Twisted gastrulation protein homolog 1 OS=Homo sapiens OX=9606 GN=TWSG1 PE=1 SV=1	1	1	1	25	5.34
P06732	Creatine kinase M-type OS=Homo sapiens OX=9606 GN=CKM PE=1 SV=2	2	2	2	43.1	7.25	896796			*
Q86VF7	Nebulin-related-anchoring protein OS=Homo sapiens OX=9606 GN=NRAP PE=1 SV=2	1	4	1	197	9.2
Q14563	Semaphorin-3A OS=Homo sapiens OX=9606 GN=SEMA3A PE=1 SV=1	3	4	2	88.8	7.42
Q8TEU8	WAP, Kazal, immunoglobulin, Kunitz and NTR domain-containing protein 2 OS=Homo sapiens OX=9606 GN=WFIKKN2 PE=1 SV=1	1	2	1	63.9	6.21
P02814	Submaxillary gland androgen-regulated protein 3B OS=Homo sapiens OX=9606 GN=SMR3B PE=1 SV=2	1	3	1	8.2	9.57
Q15375	Ephrin type-A receptor 7 OS=Homo sapiens OX=9606 GN=EPHA7 PE=1 SV=3	1	1	1	112	5.8
Q8IUX7	Adipocyte enhancer-binding protein 1 OS=Homo sapiens OX=9606 GN=AEBP1 PE=1 SV=1	2	3	2	130.8	5.11	549683			*
P08238	Heat shock protein HSP 90-beta OS=Homo sapiens OX=9606 GN=HSP90AB1 PE=1 SV=4	1	1	1	83.2	5.03
Q9NPD7	Neuritin OS=Homo sapiens OX=9606 GN=NRN1 PE=2 SV=1	1	1	1	15.3	6.99
Q00325	Phosphate carrier protein, mitochondrial OS=Homo sapiens OX=9606 GN=SLC25A3 PE=1 SV=2	1	2	1	40.1	9.38	1.13325e+06			*
Q8TER0	Sushi, nidogen and EGF-like domain-containing protein 1 OS=Homo sapiens OX=9606 GN=SNED1 PE=2 SV=2	1	2	1	152.1	6.98
P84243	Histone H3.3 OS=Homo sapiens OX=9606 GN=H3F3A PE=1 SV=2	1	2	1	15.3	11.27	915217			*
Q9GZP0	Platelet-derived growth factor D OS=Homo sapiens OX=9606 GN=PDGFD PE=1 SV=1	1	1	1	42.8	7.97	270486			*	*
P30492	HLA class I histocompatibility antigen, B-54 alpha chain OS=Homo sapiens OX=9606 GN=HLA-B PE=1 SV=1	1	1	1	40.4	6.3
P17643	5,6-dihydroxyindole-2-carboxylic acid oxidase OS=Homo sapiens OX=9606 GN=TYRP1 PE=1 SV=2	1	2	1	60.7	5.99	670108			*	*
Q9BTY2	Plasma alpha-L-fucosidase OS=Homo sapiens OX=9606 GN=FUCA2 PE=1 SV=2	1	1	1	54	6.25	423445			*
P04216	Thy-1 membrane glycoprotein OS=Homo sapiens OX=9606 GN=THY1 PE=1 SV=2	1	1	1	17.9	8.73
Q9HBL6	Leucine-rich repeat and transmembrane domain-containing protein 1 OS=Homo sapiens OX=9606 GN=LRTM1 PE=2 SV=1	1	1	1	38.1	6.74
Q9NPR2	Semaphorin-4B OS=Homo sapiens OX=9606 GN=SEMA4B PE=1 SV=3	2	3	2	92.1	6.95	3.05139e+06			*
P52797	Ephrin-A3 OS=Homo sapiens OX=9606 GN=EFNA3 PE=1 SV=1	1	1	1	26.3	8.62	25057.2			*
A0A0C4DH68	Immunoglobulin kappa variable 2-24 OS=Homo sapiens OX=9606 GN=IGKV2-24 PE=3 SV=1	1	1	1	13.1	8.53	137546			*
P01703	Immunoglobulin lambda variable 1-40 OS=Homo sapiens OX=9606 GN=IGLV1-40 PE=1 SV=2	1	2	1	12.3	5.74
P00740	Coagulation factor IX OS=Homo sapiens OX=9606 GN=F9 PE=1 SV=2	2	2	2	51.7	5.47
Q8NCC3	Group XV phospholipase A2 OS=Homo sapiens OX=9606 GN=PLA2G15 PE=1 SV=2	2	2	2	46.6	6.73	15491.6			*
Q8TCZ2	CD99 antigen-like protein 2 OS=Homo sapiens OX=9606 GN=CD99L2 PE=1 SV=1	1	1	1	28	5.14	2.82018e+07		*
P09211	Glutathione S-transferase P OS=Homo sapiens OX=9606 GN=GSTP1 PE=1 SV=2	1	1	1	23.3	5.64	283543			*
Q9NZV1	Cysteine-rich motor neuron 1 protein OS=Homo sapiens OX=9606 GN=CRIM1 PE=1 SV=1	1	1	1	113.7	5.21
P23246	Splicing factor, proline- and glutamine-rich OS=Homo sapiens OX=9606 GN=SFPQ PE=1 SV=2	2	3	2	76.1	9.44	738368			*
P01706	Immunoglobulin lambda variable 2-11 OS=Homo sapiens OX=9606 GN=IGLV2-11 PE=1 SV=2	3	3	1	12.6	7.24
P11684	Uteroglobin OS=Homo sapiens OX=9606 GN=SCGB1A1 PE=1 SV=1	1	2	1	10	5.06	12630.5			*
Q13011	Delta(3,5)-Delta(2,4)-dienoyl-CoA isomerase, mitochondrial OS=Homo sapiens OX=9606 GN=ECH1 PE=1 SV=2	1	2	1	35.8	8	206247			*
Q9Y4L1	Hypoxia up-regulated protein 1 OS=Homo sapiens OX=9606 GN=HYOU1 PE=1 SV=1	1	1	1	111.3	5.22	235284			*
Q8WZA1	Protein O-linked-mannose beta-1,2-N-acetylglucosaminyltransferase 1 OS=Homo sapiens OX=9606 GN=POMGNT1 PE=1 SV=2	2	2	2	75.2	6.83	475480			*	*
Q9UJC5	SH3 domain-binding glutamic acid-rich-like protein 2 OS=Homo sapiens OX=9606 GN=SH3BGRL2 PE=1 SV=2	1	1	1	12.3	6.71	43106.5			*
Q5VTT5	Myomesin-3 OS=Homo sapiens OX=9606 GN=MYOM3 PE=1 SV=1	1	1	1	162.1	6.23	241960			*
P12270	Nucleoprotein TPR OS=Homo sapiens OX=9606 GN=TPR PE=1 SV=3	1	23	1	267.1	5.02
Q9BYH1	Seizure 6-like protein OS=Homo sapiens OX=9606 GN=SEZ6L PE=1 SV=1	1	1	1	111.7	4.78
P49257	Protein ERGIC-53 OS=Homo sapiens OX=9606 GN=LMAN1 PE=1 SV=2	1	2	1	57.5	6.77
P28331	NADH-ubiquinone oxidoreductase 75 kDa subunit, mitochondrial OS=Homo sapiens OX=9606 GN=NDUFS1 PE=1 SV=3	1	1	1	79.4	6.23	103165			*
Q12797	Aspartyl/asparaginyl beta-hydroxylase OS=Homo sapiens OX=9606 GN=ASPH PE=1 SV=3	1	1	1	85.8	5.01
P02452	Collagen alpha-1(I) chain OS=Homo sapiens OX=9606 GN=COL1A1 PE=1 SV=5	1	1	1	138.9	5.8	44144.6			*	*
P45379	Troponin T, cardiac muscle OS=Homo sapiens OX=9606 GN=TNNT2 PE=1 SV=3	1	1	1	35.9	4.97	211492			*
A6NMY6	Putative annexin A2-like protein OS=Homo sapiens OX=9606 GN=ANXA2P2 PE=5 SV=2	1	1	1	38.6	6.95	297606			*
P62987	Ubiquitin-60S ribosomal protein L40 OS=Homo sapiens OX=9606 GN=UBA52 PE=1 SV=2	1	1	1	14.7	9.83	486125			*
P12429	Annexin A3 OS=Homo sapiens OX=9606 GN=ANXA3 PE=1 SV=3	1	10	1	36.4	5.92	341168			*
O95965	Integrin beta-like protein 1 OS=Homo sapiens OX=9606 GN=ITGBL1 PE=2 SV=1	2	3	2	53.9	5.64
P12829	Myosin light chain 4 OS=Homo sapiens OX=9606 GN=MYL4 PE=1 SV=3	1	1	1	21.6	5.03	49718.6			*
A0A0C4DH72	Immunoglobulin kappa variable 1-6 OS=Homo sapiens OX=9606 GN=IGKV1-6 PE=3 SV=1	1	3	1	12.7	8.29	1.33547e+06			*
P01814	Immunoglobulin heavy variable 2-70 OS=Homo sapiens OX=9606 GN=IGHV2-70 PE=1 SV=2	1	1	1	13.3	6.52
A0A087WSZ0	Immunoglobulin kappa variable 1D-8 OS=Homo sapiens OX=9606 GN=IGKV1D-8 PE=3 SV=6	1	1	1	12.8	7.74
P17900	Ganglioside GM2 activator OS=Homo sapiens OX=9606 GN=GM2A PE=1 SV=4	2	2	2	20.8	5.31	60900.6			*
P07093	Glia-derived nexin OS=Homo sapiens OX=9606 GN=SERPINE2 PE=1 SV=1	1	2	1	44	9.29
O94919	Endonuclease domain-containing 1 protein OS=Homo sapiens OX=9606 GN=ENDOD1 PE=1 SV=2	1	1	1	55	5.71
Q8WY21	VPS10 domain-containing receptor SorCS1 OS=Homo sapiens OX=9606 GN=SORCS1 PE=1 SV=3	2	2	2	129.6	7.58	422199			*
Q14508	WAP four-disulfide core domain protein 2 OS=Homo sapiens OX=9606 GN=WFDC2 PE=1 SV=2	1	1	1	13	4.84
P20396	Pro-thyrotropin-releasing hormone OS=Homo sapiens OX=9606 GN=TRH PE=1 SV=1	1	1	1	27.4	5.45
P10720	Platelet factor 4 variant OS=Homo sapiens OX=9606 GN=PF4V1 PE=1 SV=1	1	21	1	11.5	9.1	3.24139e+06			*
O75339	Cartilage intermediate layer protein 1 OS=Homo sapiens OX=9606 GN=CILP PE=1 SV=4	1	2	1	132.5	8.41	5.81445e+06		*
P55268	Laminin subunit beta-2 OS=Homo sapiens OX=9606 GN=LAMB2 PE=1 SV=2	1	2	1	195.9	6.52	3.28143e+06			*	*
P19013	Keratin, type II cytoskeletal 4 OS=Homo sapiens OX=9606 GN=KRT4 PE=1 SV=4	2	2	1	57.3	6.61
Q86VZ4	Low-density lipoprotein receptor-related protein 11 OS=Homo sapiens OX=9606 GN=LRP11 PE=2 SV=2	1	1	1	53.3	6.47	891014			*
P99999	Cytochrome c OS=Homo sapiens OX=9606 GN=CYCS PE=1 SV=2	1	1	1	11.7	9.57
P01704	Immunoglobulin lambda variable 2-14 OS=Homo sapiens OX=9606 GN=IGLV2-14 PE=1 SV=2	1	4	1	12.6	6.49	294568			*
P0DOX4	Immunoglobulin epsilon heavy chain OS=Homo sapiens OX=9606 PE=1 SV=1	1	3	1	60.3	7.99
Q13508	Ecto-ADP-ribosyltransferase 3 OS=Homo sapiens OX=9606 GN=ART3 PE=1 SV=2	1	1	1	43.9	6.06
Q08397	Lysyl oxidase homolog 1 OS=Homo sapiens OX=9606 GN=LOXL1 PE=1 SV=2	1	2	1	63.1	7.52	245241			*	*
P04271	Protein S100-B OS=Homo sapiens OX=9606 GN=S100B PE=1 SV=2	1	1	1	10.7	4.59
Q92820	Gamma-glutamyl hydrolase OS=Homo sapiens OX=9606 GN=GGH PE=1 SV=2	1	1	1	35.9	7.11	45549			*	*
Q14112	Nidogen-2 OS=Homo sapiens OX=9606 GN=NID2 PE=1 SV=3	1	1	1	151.2	5.29
O95897	Noelin-2 OS=Homo sapiens OX=9606 GN=OLFM2 PE=1 SV=2	1	1	1	51.4	7.94	313970			*	*
P26038	Moesin OS=Homo sapiens OX=9606 GN=MSN PE=1 SV=3	2	2	2	67.8	6.4
P01624	Immunoglobulin kappa variable 3-15 OS=Homo sapiens OX=9606 GN=IGKV3-15 PE=1 SV=2	1	16	1	12.5	5.19	9.20045e+06		*
O43707	Alpha-actinin-4 OS=Homo sapiens OX=9606 GN=ACTN4 PE=1 SV=2	1	1	1	104.8	5.44	330254			*	*
P02792	Ferritin light chain OS=Homo sapiens OX=9606 GN=FTL PE=1 SV=2	1	1	1	20	5.78
P0DP58	Ly-6/neurotoxin-like protein 1 OS=Homo sapiens OX=9606 GN=LYNX1 PE=1 SV=1	1	1	1	12.6	7.8
Q14574	Desmocollin-3 OS=Homo sapiens OX=9606 GN=DSC3 PE=1 SV=3	2	2	2	99.9	6.1
P30041	Peroxiredoxin-6 OS=Homo sapiens OX=9606 GN=PRDX6 PE=1 SV=3	1	2	1	25	6.38	31403.4			*
Q6UXI9	Nephronectin OS=Homo sapiens OX=9606 GN=NPNT PE=2 SV=3	2	10	2	61.9	8.34	2.06381e+06			*
Q9UNN8	Endothelial protein C receptor OS=Homo sapiens OX=9606 GN=PROCR PE=1 SV=1	1	1	1	26.7	7.18
P23470	Receptor-type tyrosine-protein phosphatase gamma OS=Homo sapiens OX=9606 GN=PTPRG PE=1 SV=4	1	1	1	161.9	6.42
P55001	Microfibrillar-associated protein 2 OS=Homo sapiens OX=9606 GN=MFAP2 PE=2 SV=1	1	3	1	20.8	4.97	21864.4			*
Q15262	Receptor-type tyrosine-protein phosphatase kappa OS=Homo sapiens OX=9606 GN=PTPRK PE=1 SV=2	1	1	1	162	5.9
Q16363	Laminin subunit alpha-4 OS=Homo sapiens OX=9606 GN=LAMA4 PE=1 SV=4	1	1	1	202.4	6.28
A0A075B6Q5	Immunoglobulin heavy variable 3-64 OS=Homo sapiens OX=9606 GN=IGHV3-64 PE=3 SV=1	2	14	1	12.9	7.85	56741			*
O43866	CD5 antigen-like OS=Homo sapiens OX=9606 GN=CD5L PE=1 SV=1	1	1	1	38.1	5.47
Q9ULX7	Carbonic anhydrase 14 OS=Homo sapiens OX=9606 GN=CA14 PE=1 SV=1	1	1	1	37.6	6.37	105689			*	*
Q17R60	Interphotoreceptor matrix proteoglycan 1 OS=Homo sapiens OX=9606 GN=IMPG1 PE=1 SV=2	1	1	1	89.3	4.89	118870			*	*
P10523	S-arrestin OS=Homo sapiens OX=9606 GN=SAG PE=1 SV=3	1	1	1	45.1	6.57	13908.6			*	*
P03973	Antileukoproteinase OS=Homo sapiens OX=9606 GN=SLPI PE=1 SV=2	1	3	1	14.3	8.75	78119.6			*
A8MV23	Serpin E3 OS=Homo sapiens OX=9606 GN=SERPINE3 PE=2 SV=2	1	1	1	46.9	7.18
P09466	Glycodelin OS=Homo sapiens OX=9606 GN=PAEP PE=1 SV=2	1	2	1	20.6	5.57	138287			*
P01599	Immunoglobulin kappa variable 1-17 OS=Homo sapiens OX=9606 GN=IGKV1-17 PE=1 SV=2	1	3	1	12.8	8.68	1.85102e+06			*
P09936	Ubiquitin carboxyl-terminal hydrolase isozyme L1 OS=Homo sapiens OX=9606 GN=UCHL1 PE=1 SV=2	1	1	1	24.8	5.48
Q13557	Calcium/calmodulin-dependent protein kinase type II subunit delta OS=Homo sapiens OX=9606 GN=CAMK2D PE=1 SV=3	1	1	1	56.3	7.25
Q9NZ08	Endoplasmic reticulum aminopeptidase 1 OS=Homo sapiens OX=9606 GN=ERAP1 PE=1 SV=3	1	2	1	107.2	6.46
P10619	Lysosomal protective protein OS=Homo sapiens OX=9606 GN=CTSA PE=1 SV=2	1	1	1	54.4	6.61
P01709	Immunoglobulin lambda variable 2-8 OS=Homo sapiens OX=9606 GN=IGLV2-8 PE=1 SV=2	3	3	1	12.4	5.91
P34096	Ribonuclease 4 OS=Homo sapiens OX=9606 GN=RNASE4 PE=1 SV=3	1	1	1	16.8	9.03
P14543	Nidogen-1 OS=Homo sapiens OX=9606 GN=NID1 PE=1 SV=3	1	1	1	136.3	5.29
P67936	Tropomyosin alpha-4 chain OS=Homo sapiens OX=9606 GN=TPM4 PE=1 SV=3	1	1	1	28.5	4.69
P22695	Cytochrome b-c1 complex subunit 2, mitochondrial OS=Homo sapiens OX=9606 GN=UQCRC2 PE=1 SV=3	1	1	1	48.4	8.63
P15924	Desmoplakin OS=Homo sapiens OX=9606 GN=DSP PE=1 SV=3	1	1	1	331.6	6.81
O94910	Adhesion G protein-coupled receptor L1 OS=Homo sapiens OX=9606 GN=ADGRL1 PE=1 SV=1	1	1	1	162.6	6.6
P40925	Malate dehydrogenase, cytoplasmic OS=Homo sapiens OX=9606 GN=MDH1 PE=1 SV=4	1	2	1	36.4	7.36	1.12299e+07		*
P26641	Elongation factor 1-gamma OS=Homo sapiens OX=9606 GN=EEF1G PE=1 SV=3	1	7	1	50.1	6.67
P31949	Protein S100-A11 OS=Homo sapiens OX=9606 GN=S100A11 PE=1 SV=2	1	1	1	11.7	7.12
O00423	Echinoderm microtubule-associated protein-like 1 OS=Homo sapiens OX=9606 GN=EML1 PE=1 SV=3	1	6	1	89.8	7.06
P30043	Flavin reductase (NADPH) OS=Homo sapiens OX=9606 GN=BLVRB PE=1 SV=3	1	7	1	22.1	7.65	7348.98			*
Q5VT25	Serine/threonine-protein kinase MRCK alpha OS=Homo sapiens OX=9606 GN=CDC42BPA PE=1 SV=1	1	3	1	197.2	6.58
P23468	Receptor-type tyrosine-protein phosphatase delta OS=Homo sapiens OX=9606 GN=PTPRD PE=1 SV=2	1	1	1	214.6	6.57
P38646	Stress-70 protein, mitochondrial OS=Homo sapiens OX=9606 GN=HSPA9 PE=1 SV=2	1	3	1	73.6	6.16
Q99519	Sialidase-1 OS=Homo sapiens OX=9606 GN=NEU1 PE=1 SV=1	1	2	1	45.4	5.88	53736.8			*
P19320	Vascular cell adhesion protein 1 OS=Homo sapiens OX=9606 GN=VCAM1 PE=1 SV=1	1	1	1	81.2	5.22
Q8IXL6	Extracellular serine/threonine protein kinase FAM20C OS=Homo sapiens OX=9606 GN=FAM20C PE=1 SV=2	1	1	1	66.2	7.74
P09525	Annexin A4 OS=Homo sapiens OX=9606 GN=ANXA4 PE=1 SV=4	1	2	1	35.9	6.13	74981.2			*
Q86VB7	Scavenger receptor cysteine-rich type 1 protein M130 OS=Homo sapiens OX=9606 GN=CD163 PE=1 SV=2	1	1	1	125.4	5.95
P00918	Carbonic anhydrase 2 OS=Homo sapiens OX=9606 GN=CA2 PE=1 SV=2	1	2	1	29.2	7.4	22247.6			*	*
A0A0B4J1Y8	Immunoglobulin lambda variable 9-49 OS=Homo sapiens OX=9606 GN=IGLV9-49 PE=1 SV=1	1	2	1	13	7.28
Q9P2N6	KAT8 regulatory NSL complex subunit 3 OS=Homo sapiens OX=9606 GN=KANSL3 PE=1 SV=2	1	9	1	95.9	9.39
O14960	Leukocyte cell-derived chemotaxin-2 OS=Homo sapiens OX=9606 GN=LECT2 PE=1 SV=2	1	1	1	16.4	9.39
P06312	Immunoglobulin kappa variable 4-1 OS=Homo sapiens OX=9606 GN=IGKV4-1 PE=1 SV=1	1	3	1	13.4	5.25	1.02868e+06			*
P11117	Lysosomal acid phosphatase OS=Homo sapiens OX=9606 GN=ACP2 PE=1 SV=3	1	1	1	48.3	6.74
O75964	ATP synthase subunit g, mitochondrial OS=Homo sapiens OX=9606 GN=ATP5MG PE=1 SV=3	1	1	1	11.4	9.64	163755			*
A0A075B6I9	Immunoglobulin lambda variable 7-46 OS=Homo sapiens OX=9606 GN=IGLV7-46 PE=3 SV=4	1	12	1	12.5	7.2	803935			*
P40189	Interleukin-6 receptor subunit beta OS=Homo sapiens OX=9606 GN=IL6ST PE=1 SV=2	1	2	1	103.5	5.95	68431.6			*
Q14393	Growth arrest-specific protein 6 OS=Homo sapiens OX=9606 GN=GAS6 PE=1 SV=3	1	1	1	74.9	5.69
P15289	Arylsulfatase A OS=Homo sapiens OX=9606 GN=ARSA PE=1 SV=3	1	1	1	53.6	6.07	327357			*
P08670	Vimentin OS=Homo sapiens OX=9606 GN=VIM PE=1 SV=4	1	1	1	53.6	5.12
O94760	N(G),N(G)-dimethylarginine dimethylaminohydrolase 1 OS=Homo sapiens OX=9606 GN=DDAH1 PE=1 SV=3	1	1	1	31.1	5.81
Q9Y2I7	1-phosphatidylinositol 3-phosphate 5-kinase OS=Homo sapiens OX=9606 GN=PIKFYVE PE=1 SV=3	2	8	2	237	6.7	7.60607e+06		*		*
Q12931	Heat shock protein 75 kDa, mitochondrial OS=Homo sapiens OX=9606 GN=TRAP1 PE=1 SV=3	1	2	1	80.1	8.21	1.28849e+06			*
Q8N3Z0	Inactive serine protease 35 OS=Homo sapiens OX=9606 GN=PRSS35 PE=1 SV=2	1	1	1	47.1	9.69
O75711	Scrapie-responsive protein 1 OS=Homo sapiens OX=9606 GN=SCRG1 PE=1 SV=1	1	1	1	11.1	6.71
Q8N474	Secreted frizzled-related protein 1 OS=Homo sapiens OX=9606 GN=SFRP1 PE=1 SV=1	1	1	1	35.4	8.85	87914.8			*	*
Q5T749	Keratinocyte proline-rich protein OS=Homo sapiens OX=9606 GN=KPRP PE=1 SV=1	1	3	1	64.1	8.27	43675.2			*
Q5TFQ8	Signal-regulatory protein beta-1 isoform 3 OS=Homo sapiens OX=9606 GN=SIRPB1 PE=1 SV=1	1	2	1	43.3	7.83	448621			*	*
O43583	Density-regulated protein OS=Homo sapiens OX=9606 GN=DENR PE=1 SV=2	1	1	1	22.1	5.3
Q9BSG0	Protease-associated domain-containing protein 1 OS=Homo sapiens OX=9606 GN=PRADC1 PE=1 SV=1	1	1	1	21	5.47
Q9NTU7	Cerebellin-4 OS=Homo sapiens OX=9606 GN=CBLN4 PE=1 SV=1	1	1	1	21.8	8.73
A0A087WSY6	Immunoglobulin kappa variable 3D-15 OS=Homo sapiens OX=9606 GN=IGKV3D-15 PE=3 SV=6	1	2	1	12.5	5.19
P30086	Phosphatidylethanolamine-binding protein 1 OS=Homo sapiens OX=9606 GN=PEBP1 PE=1 SV=3	1	12	1	21	7.53	342571			*
P14866	Heterogeneous nuclear ribonucleoprotein L OS=Homo sapiens OX=9606 GN=HNRNPL PE=1 SV=2	1	1	1	64.1	8.22
O15230	Laminin subunit alpha-5 OS=Homo sapiens OX=9606 GN=LAMA5 PE=1 SV=8	1	4	1	399.5	7.02
P04080	Cystatin-B OS=Homo sapiens OX=9606 GN=CSTB PE=1 SV=2	1	1	1	11.1	7.56
Q9NPH3	Interleukin-1 receptor accessory protein OS=Homo sapiens OX=9606 GN=IL1RAP PE=1 SV=2	1	1	1	65.4	8.12
Q15233	Non-POU domain-containing octamer-binding protein OS=Homo sapiens OX=9606 GN=NONO PE=1 SV=4	1	5	1	54.2	8.95	326579			*
A0A0A0MT36	Immunoglobulin kappa variable 6D-21 OS=Homo sapiens OX=9606 GN=IGKV6D-21 PE=3 SV=1	1	1	1	12.3	7.28
Q92743	Serine protease HTRA1 OS=Homo sapiens OX=9606 GN=HTRA1 PE=1 SV=1	1	1	1	51.3	7.83
A6NMB1	Sialic acid-binding Ig-like lectin 16 OS=Homo sapiens OX=9606 GN=SIGLEC16 PE=2 SV=3	1	17	1	53	9.03
P08236	Beta-glucuronidase OS=Homo sapiens OX=9606 GN=GUSB PE=1 SV=2	1	1	1	74.7	7.02
Q66K66	Transmembrane protein 198 OS=Homo sapiens OX=9606 GN=TMEM198 PE=1 SV=1	1	12	1	39.4	9.92	5.41677e+06		*
P35580	Myosin-10 OS=Homo sapiens OX=9606 GN=MYH10 PE=1 SV=3	1	1	1	228.9	5.54
Q9BWS9	Chitinase domain-containing protein 1 OS=Homo sapiens OX=9606 GN=CHID1 PE=1 SV=1	1	11	1	44.9	8.63	1.18091e+06			*
P02489	Alpha-crystallin A chain OS=Homo sapiens OX=9606 GN=CRYAA PE=1 SV=2	1	1	1	19.9	6.2
O75787	Renin receptor OS=Homo sapiens OX=9606 GN=ATP6AP2 PE=1 SV=2	1	1	1	39	6.1
P23435	Cerebellin-1 OS=Homo sapiens OX=9606 GN=CBLN1 PE=1 SV=1	2	16	1	21.1	7.28	447176			*
Q9NRN5	Olfactomedin-like protein 3 OS=Homo sapiens OX=9606 GN=OLFML3 PE=2 SV=1	1	1	1	46	6.57
P40121	Macrophage-capping protein OS=Homo sapiens OX=9606 GN=CAPG PE=1 SV=2	1	1	1	38.5	6.19	52002.3			*
P02511	Alpha-crystallin B chain OS=Homo sapiens OX=9606 GN=CRYAB PE=1 SV=2	2	2	2	20.1	7.33
P07900	Heat shock protein HSP 90-alpha OS=Homo sapiens OX=9606 GN=HSP90AA1 PE=1 SV=5	1	1	1	84.6	5.02
Q9UHL4	Dipeptidyl peptidase 2 OS=Homo sapiens OX=9606 GN=DPP7 PE=1 SV=3	1	2	1	54.3	6.32
P10323	Acrosin OS=Homo sapiens OX=9606 GN=ACR PE=2 SV=4	1	8	1	45.8	9.07	104992			*
P19429	Troponin I, cardiac muscle OS=Homo sapiens OX=9606 GN=TNNI3 PE=1 SV=3	1	1	1	24	9.86	62643.2			*
Q969H8	Myeloid-derived growth factor OS=Homo sapiens OX=9606 GN=MYDGF PE=1 SV=1	1	1	1	18.8	6.68
P27918	Properdin OS=Homo sapiens OX=9606 GN=CFP PE=1 SV=2	1	2	1	51.2	7.9
P80108	Phosphatidylinositol-glycan-specific phospholipase D OS=Homo sapiens OX=9606 GN=GPLD1 PE=1 SV=3	1	1	1	92.3	6.37	108363			*
Q16775	Hydroxyacylglutathione hydrolase, mitochondrial OS=Homo sapiens OX=9606 GN=HAGH PE=1 SV=2	1	1	1	33.8	8.12
P50395	Rab GDP dissociation inhibitor beta OS=Homo sapiens OX=9606 GN=GDI2 PE=1 SV=2	1	1	1	50.6	6.47
P20827	Ephrin-A1 OS=Homo sapiens OX=9606 GN=EFNA1 PE=1 SV=2	1	1	1	23.8	6.83
P13473	Lysosome-associated membrane glycoprotein 2 OS=Homo sapiens OX=9606 GN=LAMP2 PE=1 SV=2	1	1	1	44.9	5.63	81864.5			*
Q9Y5Y7	Lymphatic vessel endothelial hyaluronic acid receptor 1 OS=Homo sapiens OX=9606 GN=LYVE1 PE=1 SV=2	1	1	1	35.2	8.28
P23515	Oligodendrocyte-myelin glycoprotein OS=Homo sapiens OX=9606 GN=OMG PE=1 SV=2	1	1	1	49.6	7.94
Q9NR34	Mannosyl-oligosaccharide 1,2-alpha-mannosidase IC OS=Homo sapiens OX=9606 GN=MAN1C1 PE=1 SV=1	1	2	1	70.9	7.46	107144			*	*
Q9ULI3	Protein HEG homolog 1 OS=Homo sapiens OX=9606 GN=HEG1 PE=1 SV=3	1	1	1	147.4	6.18
Q16769	Glutaminyl-peptide cyclotransferase OS=Homo sapiens OX=9606 GN=QPCT PE=1 SV=1	1	1	1	40.9	6.61	1.11461e+06			*
P47972	Neuronal pentraxin-2 OS=Homo sapiens OX=9606 GN=NPTX2 PE=1 SV=2	1	1	1	47	5.63
P10253	Lysosomal alpha-glucosidase OS=Homo sapiens OX=9606 GN=GAA PE=1 SV=4	1	1	1	105.3	6
P01344	Insulin-like growth factor II OS=Homo sapiens OX=9606 GN=IGF2 PE=1 SV=1	1	2	1	20.1	9.32	427532			*	*
Q14697	Neutral alpha-glucosidase AB OS=Homo sapiens OX=9606 GN=GANAB PE=1 SV=3	1	2	1	106.8	6.14	3.04612e+06			*
Q9UBX7	Kallikrein-11 OS=Homo sapiens OX=9606 GN=KLK11 PE=1 SV=2	1	1	1	31	8.94
Q00796	Sorbitol dehydrogenase OS=Homo sapiens OX=9606 GN=SORD PE=1 SV=4	1	4	1	38.3	7.97	14490.5			*	*
A6BM72	Multiple epidermal growth factor-like domains protein 11 OS=Homo sapiens OX=9606 GN=MEGF11 PE=2 SV=3	1	1	1	110.8	6.21
P55283	Cadherin-4 OS=Homo sapiens OX=9606 GN=CDH4 PE=2 SV=2	1	1	1	100.2	4.82	44941.4			*
O76076	WNT1-inducible-signaling pathway protein 2 OS=Homo sapiens OX=9606 GN=WISP2 PE=1 SV=1	1	1	1	26.8	7.88
Q13751	Laminin subunit beta-3 OS=Homo sapiens OX=9606 GN=LAMB3 PE=1 SV=1	1	21	1	129.5	7.21
Q9UJA9	Ectonucleotide pyrophosphatase/phosphodiesterase family member 5 OS=Homo sapiens OX=9606 GN=ENPP5 PE=1 SV=1	1	1	1	54.6	6.43
Q96JM4	Leucine-rich repeat and IQ domain-containing protein 1 OS=Homo sapiens OX=9606 GN=LRRIQ1 PE=2 SV=3	1	2	1	199.2	6.19
Q92484	Acid sphingomyelinase-like phosphodiesterase 3a OS=Homo sapiens OX=9606 GN=SMPDL3A PE=1 SV=2	1	1	1	51.2	6.33	1.07141e+06			*
Q99985	Semaphorin-3C OS=Homo sapiens OX=9606 GN=SEMA3C PE=2 SV=2	2	3	1	85.2	8.69
O75369	Filamin-B OS=Homo sapiens OX=9606 GN=FLNB PE=1 SV=2	1	7	1	278	5.73	647508			*
P30050	60S ribosomal protein L12 OS=Homo sapiens OX=9606 GN=RPL12 PE=1 SV=1	1	1	1	17.8	9.42
Q5D862	Filaggrin-2 OS=Homo sapiens OX=9606 GN=FLG2 PE=1 SV=1	1	1	1	247.9	8.31	7.55683e+06		*
Q9UBU2	Dickkopf-related protein 2 OS=Homo sapiens OX=9606 GN=DKK2 PE=2 SV=1	1	1	1	28.4	9.07	14014.4			*	*
P43234	Cathepsin O OS=Homo sapiens OX=9606 GN=CTSO PE=2 SV=1	1	1	1	35.9	7.42
P06858	Lipoprotein lipase OS=Homo sapiens OX=9606 GN=LPL PE=1 SV=1	1	9	1	53.1	8.15	3.36856e+06			*	*
P50897	Palmitoyl-protein thioesterase 1 OS=Homo sapiens OX=9606 GN=PPT1 PE=1 SV=1	1	1	1	34.2	6.52
Q8WTW3	Conserved oligomeric Golgi complex subunit 1 OS=Homo sapiens OX=9606 GN=COG1 PE=1 SV=1	1	2	1	108.9	7.31
P30101	Protein disulfide-isomerase A3 OS=Homo sapiens OX=9606 GN=PDIA3 PE=1 SV=4	1	1	1	56.7	6.35	13020.9			*
P26572	Alpha-1,3-mannosyl-glycoprotein 2-beta-N-acetylglucosaminyltransferase OS=Homo sapiens OX=9606 GN=MGAT1 PE=1 SV=2	1	1	1	50.8	9.16
Q9BWV1	Brother of CDO OS=Homo sapiens OX=9606 GN=BOC PE=1 SV=1	1	1	1	121	7.01
P61812	Transforming growth factor beta-2 proprotein OS=Homo sapiens OX=9606 GN=TGFB2 PE=1 SV=1	1	1	1	47.7	8.53
A0A0A0MS14	Immunoglobulin heavy variable 1-45 OS=Homo sapiens OX=9606 GN=IGHV1-45 PE=3 SV=1	1	1	1	13.5	9.1
Q9H444	Charged multivesicular body protein 4b OS=Homo sapiens OX=9606 GN=CHMP4B PE=1 SV=1	1	5	1	24.9	4.82
P16401	Histone H1.5 OS=Homo sapiens OX=9606 GN=HIST1H1B PE=1 SV=3	1	1	1	22.6	10.92
A0A0A0MT89	Immunoglobulin kappa joining 1 OS=Homo sapiens OX=9606 GN=IGKJ1 PE=4 SV=2	1	1	1	1.4	8.84
O14793	Growth/differentiation factor 8 OS=Homo sapiens OX=9606 GN=MSTN PE=1 SV=1	1	1	1	42.7	6.76	46203.7			*
P11766	Alcohol dehydrogenase class-3 OS=Homo sapiens OX=9606 GN=ADH5 PE=1 SV=4	1	1	1	39.7	7.49
P20908	Collagen alpha-1(V) chain OS=Homo sapiens OX=9606 GN=COL5A1 PE=1 SV=3	1	1	1	183.4	5.06
O75390	Citrate synthase, mitochondrial OS=Homo sapiens OX=9606 GN=CS PE=1 SV=2	1	1	1	51.7	8.32	158509			*
Q99715	Collagen alpha-1(XII) chain OS=Homo sapiens OX=9606 GN=COL12A1 PE=1 SV=2	1	3	1	332.9	5.53
Q12830	Nucleosome-remodeling factor subunit BPTF OS=Homo sapiens OX=9606 GN=BPTF PE=1 SV=3	1	38	1	338.1	6.54
P02786	Transferrin receptor protein 1 OS=Homo sapiens OX=9606 GN=TFRC PE=1 SV=2	1	1	1	84.8	6.61
P09382	Galectin-1 OS=Homo sapiens OX=9606 GN=LGALS1 PE=1 SV=2	1	1	1	14.7	5.5
O95750	Fibroblast growth factor 19 OS=Homo sapiens OX=9606 GN=FGF19 PE=1 SV=1	1	2	1	24	7.05
A0A0C4DH33	Immunoglobulin heavy variable 1-24 OS=Homo sapiens OX=9606 GN=IGHV1-24 PE=3 SV=1	1	1	1	12.8	5.16
Q9NSB4	Keratin, type II cuticular Hb2 OS=Homo sapiens OX=9606 GN=KRT82 PE=3 SV=3	1	2	1	56.6	6.74
O75618	Death effector domain-containing protein OS=Homo sapiens OX=9606 GN=DEDD PE=1 SV=1	1	3	1	36.8	8.85
Q53RD9	Fibulin-7 OS=Homo sapiens OX=9606 GN=FBLN7 PE=2 SV=1	1	1	1	47.3	7.62
P07451	Carbonic anhydrase 3 OS=Homo sapiens OX=9606 GN=CA3 PE=1 SV=3	1	1	1	29.5	7.34
Q5EBL4	RILP-like protein 1 OS=Homo sapiens OX=9606 GN=RILPL1 PE=1 SV=1	1	1	1	47.1	5.21
O75223	Gamma-glutamylcyclotransferase OS=Homo sapiens OX=9606 GN=GGCT PE=1 SV=1	1	1	1	21	5.14
O60613	Selenoprotein F OS=Homo sapiens OX=9606 GN=SELENOF PE=1 SV=4	1	1	1	18.1	5.03
P05413	Fatty acid-binding protein, heart OS=Homo sapiens OX=9606 GN=FABP3 PE=1 SV=4	1	1	1	14.8	6.8
Q15223	Nectin-1 OS=Homo sapiens OX=9606 GN=NECTIN1 PE=1 SV=3	1	1	1	57.1	6.1
Q9Y278	Heparan sulfate glucosamine 3-O-sulfotransferase 2 OS=Homo sapiens OX=9606 GN=HS3ST2 PE=1 SV=1	1	11	1	41.5	9.89
O75306	NADH dehydrogenase [ubiquinone] iron-sulfur protein 2, mitochondrial OS=Homo sapiens OX=9606 GN=NDUFS2 PE=1 SV=2	1	1	1	52.5	7.55
Q8WZ75	Roundabout homolog 4 OS=Homo sapiens OX=9606 GN=ROBO4 PE=1 SV=1	1	2	1	107.4	6.64
Q86U86	Protein polybromo-1 OS=Homo sapiens OX=9606 GN=PBRM1 PE=1 SV=1	1	2	1	192.8	6.89
O43432	Eukaryotic translation initiation factor 4 gamma 3 OS=Homo sapiens OX=9606 GN=EIF4G3 PE=1 SV=2	1	3	1	176.5	5.38
Q5T750	Skin-specific protein 32 OS=Homo sapiens OX=9606 GN=XP32 PE=1 SV=1	1	1	1	26.2	7.97	71079.1			*
Q96M95	Coiled-coil domain-containing protein 42 OS=Homo sapiens OX=9606 GN=CCDC42 PE=1 SV=2	1	1	1	38	9.16
O75629	Protein CREG1 OS=Homo sapiens OX=9606 GN=CREG1 PE=1 SV=1	1	5	1	24.1	7.59	150158			*
O95715	C-X-C motif chemokine 14 OS=Homo sapiens OX=9606 GN=CXCL14 PE=1 SV=2	1	1	1	13.1	10.08
Q15818	Neuronal pentraxin-1 OS=Homo sapiens OX=9606 GN=NPTX1 PE=2 SV=2	1	1	1	47.1	6.55
Q16378	Proline-rich protein 4 OS=Homo sapiens OX=9606 GN=PRR4 PE=1 SV=3	1	2	1	15.1	7.06	264411			*	*
O95994	Anterior gradient protein 2 homolog OS=Homo sapiens OX=9606 GN=AGR2 PE=1 SV=1	1	4	1	20	9
O00142	Thymidine kinase 2, mitochondrial OS=Homo sapiens OX=9606 GN=TK2 PE=1 SV=4	1	4	1	31	8.46
Q5VST9	Obscurin OS=Homo sapiens OX=9606 GN=OBSCN PE=1 SV=3	1	1	1	867.9	5.99
A6NJG6	Arginine-fifty homeobox OS=Homo sapiens OX=9606 GN=ARGFX PE=2 SV=1	1	16	1	35.6	7.33
Q9HCQ7	Pro-FMRFamide-related neuropeptide VF OS=Homo sapiens OX=9606 GN=NPVF PE=1 SV=2	1	1	1	22.3	9.11	112891			*
Q9UKX3	Myosin-13 OS=Homo sapiens OX=9606 GN=MYH13 PE=2 SV=2	1	1	1	223.5	5.68	176168164	*
Q9H2K8	Serine/threonine-protein kinase TAO3 OS=Homo sapiens OX=9606 GN=TAOK3 PE=1 SV=2	1	1	1	105.3	7.3
Q5T4T6	Synaptonemal complex protein 2-like OS=Homo sapiens OX=9606 GN=SYCP2L PE=1 SV=2	1	2	1	93.5	5.8
Q8NE18	Putative methyltransferase NSUN7 OS=Homo sapiens OX=9606 GN=NSUN7 PE=2 SV=4	1	1	1	81	8.75
P04792	Heat shock protein beta-1 OS=Homo sapiens OX=9606 GN=HSPB1 PE=1 SV=2	1	1	1	22.8	6.4
Q9H0B8	Cysteine-rich secretory protein LCCL domain-containing 2 OS=Homo sapiens OX=9606 GN=CRISPLD2 PE=2 SV=1	1	1	1	55.9	8.02
Q00610	Clathrin heavy chain 1 OS=Homo sapiens OX=9606 GN=CLTC PE=1 SV=5	1	1	1	191.5	5.69
P48307	Tissue factor pathway inhibitor 2 OS=Homo sapiens OX=9606 GN=TFPI2 PE=1 SV=1	1	1	1	26.9	8.53
Q9NQX4	Unconventional myosin-Vc OS=Homo sapiens OX=9606 GN=MYO5C PE=1 SV=2	1	4	1	202.7	7.71
P14678	Small nuclear ribonucleoprotein-associated proteins B and B' OS=Homo sapiens OX=9606 GN=SNRPB PE=1 SV=2	1	1	1	24.6	11.19
P01705	Immunoglobulin lambda variable 2-23 OS=Homo sapiens OX=9606 GN=IGLV2-23 PE=1 SV=2	1	1	1	11.9	5.91
Q9UHC6	Contactin-associated protein-like 2 OS=Homo sapiens OX=9606 GN=CNTNAP2 PE=1 SV=1	1	1	1	148.1	6.58
P09651	Heterogeneous nuclear ribonucleoprotein A1 OS=Homo sapiens OX=9606 GN=HNRNPA1 PE=1 SV=5	1	1	1	38.7	9.13
Q9Y5H2	Protocadherin gamma-A11 OS=Homo sapiens OX=9606 GN=PCDHGA11 PE=2 SV=1	1	4	1	101.5	4.96
Q9BX67	Junctional adhesion molecule C OS=Homo sapiens OX=9606 GN=JAM3 PE=1 SV=1	1	1	1	35	7.59
P16152	Carbonyl reductase [NADPH] 1 OS=Homo sapiens OX=9606 GN=CBR1 PE=1 SV=3	1	1	1	30.4	8.32
O60361	Putative nucleoside diphosphate kinase OS=Homo sapiens OX=9606 GN=NME2P1 PE=5 SV=1	1	1	1	15.5	8.57
Q9C0A1	Zinc finger homeobox protein 2 OS=Homo sapiens OX=9606 GN=ZFHX2 PE=1 SV=3	1	6	1	274	5.88
Q9Y279	V-set and immunoglobulin domain-containing protein 4 OS=Homo sapiens OX=9606 GN=VSIG4 PE=1 SV=1	1	1	1	44	6.35
P0DKV0	Putative spermatogenesis-associated protein 31C1 OS=Homo sapiens OX=9606 GN=SPATA31C1 PE=5 SV=1	1	1	1	130.4	9.42
P15169	Carboxypeptidase N catalytic chain OS=Homo sapiens OX=9606 GN=CPN1 PE=1 SV=1	1	2	1	52.3	7.34	94749.4			*
Q8TC20	Cancer-associated gene 1 protein OS=Homo sapiens OX=9606 GN=CAGE1 PE=1 SV=2	1	1	1	90.2	5.29
Q14789	Golgin subfamily B member 1 OS=Homo sapiens OX=9606 GN=GOLGB1 PE=1 SV=2	1	10	1	375.8	5
P23528	Cofilin-1 OS=Homo sapiens OX=9606 GN=CFL1 PE=1 SV=3	1	1	1	18.5	8.09
Q9GZP4	PITH domain-containing protein 1 OS=Homo sapiens OX=9606 GN=PITHD1 PE=1 SV=1	1	1	1	24.2	5.74
Q8N4C6	Ninein OS=Homo sapiens OX=9606 GN=NIN PE=1 SV=4	1	13	1	243.1	5.03
Q13308	Inactive tyrosine-protein kinase 7 OS=Homo sapiens OX=9606 GN=PTK7 PE=1 SV=2	1	1	1	118.3	7.09
Q5JQC9	A-kinase anchor protein 4 OS=Homo sapiens OX=9606 GN=AKAP4 PE=1 SV=1	1	2	1	94.4	6.96
Q0P6D2	Divergent protein kinase domain 1C OS=Homo sapiens OX=9606 GN=DIPK1C PE=2 SV=3	1	1	1	46.4	6.83	53703.9			*
Q68DK2	Zinc finger FYVE domain-containing protein 26 OS=Homo sapiens OX=9606 GN=ZFYVE26 PE=1 SV=3	1	1	1	284.4	6.39
Q1L5Z9	LON peptidase N-terminal domain and RING finger protein 2 OS=Homo sapiens OX=9606 GN=LONRF2 PE=2 SV=3	1	1	1	83.6	5.9
Q7Z3G6	Prickle-like protein 2 OS=Homo sapiens OX=9606 GN=PRICKLE2 PE=1 SV=2	1	1	1	95.6	7.36
Q16627	C-C motif chemokine 14 OS=Homo sapiens OX=9606 GN=CCL14 PE=1 SV=1	1	1	1	10.7	8.72
Q9ULX5	RING finger protein 112 OS=Homo sapiens OX=9606 GN=RNF112 PE=1 SV=2	1	1	1	68.3	8.51
O00571	ATP-dependent RNA helicase DDX3X OS=Homo sapiens OX=9606 GN=DDX3X PE=1 SV=3	1	3	1	73.2	7.18
Q9UM11	Fizzy-related protein homolog OS=Homo sapiens OX=9606 GN=FZR1 PE=1 SV=2	1	1	1	55.1	9.33
Q9NQH7	Xaa-Pro aminopeptidase 3 OS=Homo sapiens OX=9606 GN=XPNPEP3 PE=1 SV=1	1	1	1	57	6.83
P50553	Achaete-scute homolog 1 OS=Homo sapiens OX=9606 GN=ASCL1 PE=1 SV=2	1	1	1	25.4	8.79
Q9BYW2	Histone-lysine N-methyltransferase SETD2 OS=Homo sapiens OX=9606 GN=SETD2 PE=1 SV=3	1	1	1	287.4	6.14
Q16880	2-hydroxyacylsphingosine 1-beta-galactosyltransferase OS=Homo sapiens OX=9606 GN=UGT8 PE=2 SV=2	1	1	1	61.4	9.52
Q15828	Cystatin-M OS=Homo sapiens OX=9606 GN=CST6 PE=1 SV=1	1	1	1	16.5	8.09
Q9NVN3	Synembryn-B OS=Homo sapiens OX=9606 GN=RIC8B PE=1 SV=2	1	1	1	58.8	5.73
A2RUS2	DENN domain-containing protein 3 OS=Homo sapiens OX=9606 GN=DENND3 PE=1 SV=2	1	1	1	135.8	7.06
O43493	Trans-Golgi network integral membrane protein 2 OS=Homo sapiens OX=9606 GN=TGOLN2 PE=1 SV=3	1	1	1	51	5.73
Q9ULB1	Neurexin-1 OS=Homo sapiens OX=9606 GN=NRXN1 PE=2 SV=1	1	1	1	161.8	5.9
Q5T601	Adhesion G-protein coupled receptor F1 OS=Homo sapiens OX=9606 GN=ADGRF1 PE=1 SV=2	1	1	1	101.3	8.62
Q8N137	Centrobin OS=Homo sapiens OX=9606 GN=CNTROB PE=1 SV=1	1	1	1	101.2	5.54
Q14126	Desmoglein-2 OS=Homo sapiens OX=9606 GN=DSG2 PE=1 SV=2	1	1	1	122.2	5.24
O95477	ATP-binding cassette sub-family A member 1 OS=Homo sapiens OX=9606 GN=ABCA1 PE=1 SV=3	1	1	1	254.1	6.86
Q6ICG6	Uncharacterized protein KIAA0930 OS=Homo sapiens OX=9606 GN=KIAA0930 PE=1 SV=1	1	1	1	45.8	7.94
O00635	E3 ubiquitin-protein ligase TRIM38 OS=Homo sapiens OX=9606 GN=TRIM38 PE=1 SV=1	1	2	1	53.4	7.02
Q52LW3	Rho GTPase-activating protein 29 OS=Homo sapiens OX=9606 GN=ARHGAP29 PE=1 SV=2	1	3	1	142	6.74
P04229	HLA class II histocompatibility antigen, DRB1-1 beta chain OS=Homo sapiens OX=9606 GN=HLA-DRB1 PE=1 SV=2	1	1	1	29.9	7.69
O60879	Protein diaphanous homolog 2 OS=Homo sapiens OX=9606 GN=DIAPH2 PE=1 SV=1	1	1	1	125.5	6.58
Q9BXW9	Fanconi anemia group D2 protein OS=Homo sapiens OX=9606 GN=FANCD2 PE=1 SV=2	1	1	1	164	5.88
Q14588	Zinc finger protein 234 OS=Homo sapiens OX=9606 GN=ZNF234 PE=2 SV=3	1	1	1	80.5	8.63
Q8N5G2	Macoilin OS=Homo sapiens OX=9606 GN=MACO1 PE=1 SV=1	1	1	1	76.1	9.07
Q9Y4G8	Rap guanine nucleotide exchange factor 2 OS=Homo sapiens OX=9606 GN=RAPGEF2 PE=1 SV=1	1	1	1	167.3	6.67
O75431	Metaxin-2 OS=Homo sapiens OX=9606 GN=MTX2 PE=1 SV=1	1	1	1	29.7	6.29
P15291	Beta-1,4-galactosyltransferase 1 OS=Homo sapiens OX=9606 GN=B4GALT1 PE=1 SV=5	1	1	1	43.9	8.65
Q9Y490	Talin-1 OS=Homo sapiens OX=9606 GN=TLN1 PE=1 SV=3	1	1	1	269.6	6.07
P11801	Serine/threonine-protein kinase H1 OS=Homo sapiens OX=9606 GN=PSKH1 PE=1 SV=4	1	1	1	48	9.8
Q9NZK5	Adenosine deaminase 2 OS=Homo sapiens OX=9606 GN=ADA2 PE=1 SV=2	1	1	1	58.9	7.91
Q96N46	Tetratricopeptide repeat protein 14 OS=Homo sapiens OX=9606 GN=TTC14 PE=1 SV=1	1	1	1	88.3	8.63
Q14533	Keratin, type II cuticular Hb1 OS=Homo sapiens OX=9606 GN=KRT81 PE=1 SV=3	1	1	1	54.9	5.47
P09429	High mobility group protein B1 OS=Homo sapiens OX=9606 GN=HMGB1 PE=1 SV=3	1	1	1	24.9	5.74
Q9Y6V0	Protein piccolo OS=Homo sapiens OX=9606 GN=PCLO PE=1 SV=5	1	6	1	560.4	6.47
O60282	Kinesin heavy chain isoform 5C OS=Homo sapiens OX=9606 GN=KIF5C PE=1 SV=1	1	1	1	109.4	6.19
O94925	Glutaminase kidney isoform, mitochondrial OS=Homo sapiens OX=9606 GN=GLS PE=1 SV=1	1	1	1	73.4	7.77
