# Supplementary material for: Proteomic Study of Aqueous Humor and Its Application in the Treatment of Neovascular Glaucoma
Source: Front Mol Biosci. 2020 Oct 8;7:587677. doi: 10.3389/fmolb.2020.587677 (PMC7580691; doi:10.3389/fmolb.2020.587677)
Supplement: TABLE S4 — Sheet 1. Ingenuity pathway analysis results of AH proteins. Pathways ranked by -log(10)P-value. Sheet 2. Functions of AH proteins ranked by -log(10)P-value. Sheet 3. Main functions of different abundance group of AH proteins. [file Table_4.XLS]

## Sheet: AH-IPA-pathway
Canonical Pathways	AH proteins
LXR/RXR Activation	33.4904
Acute Phase Response Signaling	31.2365
FXR/RXR Activation	25.8182
Complement System	25.4327
Coagulation System	17.8009
Intrinsic Prothrombin Activation Pathway	17.4921
Hepatic Fibrosis / Hepatic Stellate Cell Activation	15.7157
Atherosclerosis Signaling	14.1795
Extrinsic Prothrombin Activation Pathway	10.4572
Clathrin-mediated Endocytosis Signaling	9.09015
Glycolysis I	8.18726
GP6 Signaling Pathway	7.92864
IL-12 Signaling and Production in Macrophages	7.77175
Gluconeogenesis I	6.76741
Phagosome Maturation	6.52752
SPINK1 Pancreatic Cancer Pathway	6.13727
Agranulocyte Adhesion and Diapedesis	5.51307
Actin Cytoskeleton Signaling	5.23327
Neuroprotective Role of THOP1 in Alzheimer's Disease	4.85068
Production of Nitric Oxide and Reactive Oxygen Species in Macrophages	4.63913
Glucocorticoid Receptor Signaling	4.58481
Inhibition of Matrix Metalloproteases	4.15918
Autophagy	3.84089
Epithelial Adherens Junction Signaling	3.76403
Synaptogenesis Signaling Pathway	3.58218
ILK Signaling	3.19369
MSP-RON Signaling Pathway	2.85318
Dermatan Sulfate Degradation (Metazoa)	2.71107
VDR/RXR Activation	2.62729
Apelin Liver Signaling Pathway	2.59658
Sucrose Degradation V (Mammalian)	2.58909
Superoxide Radicals Degradation	2.58909
Calcium Signaling	2.46604
Granulocyte Adhesion and Diapedesis	2.41178
Iron homeostasis signaling pathway	2.40633
Role of Macrophages, Fibroblasts and Endothelial Cells in Rheumatoid Arthritis	2.30967
Sirtuin Signaling Pathway	2.2706
Oxidative Phosphorylation	2.23702
Regulation of Actin-based Motility by Rho	2.23608
Caveolar-mediated Endocytosis Signaling	2.22069
RhoGDI Signaling	2.14538
Ephrin A Signaling	2.09601
Allograft Rejection Signaling	2.05171
Lipid Antigen Presentation by CD1	1.93627
Remodeling of Epithelial Adherens Junctions	1.92855
Wnt/β-catenin Signaling	1.91439
Rapoport-Luebering Glycolytic Shunt	1.88276
Creatine-phosphate Biosynthesis	1.88276
Antigen Presentation Pathway	1.87467
Aldosterone Signaling in Epithelial Cells	1.86505
Chondroitin Sulfate Degradation (Metazoa)	1.84937
RhoA Signaling	1.7962
Communication between Innate and Adaptive Immune Cells	1.77996
Ethanol Degradation II	1.75684
Virus Entry via Endocytic Pathways	1.70921
BAG2 Signaling Pathway	1.69864
Hematopoiesis from Pluripotent Stem Cells	1.69864
Autoimmune Thyroid Disease Signaling	1.69864
Parkinson's Signaling	1.68648
Mitochondrial Dysfunction	1.65224
Germ Cell-Sertoli Cell Junction Signaling	1.63414
Primary Immunodeficiency Signaling	1.61901
Tight Junction Signaling	1.61624
Noradrenaline and Adrenaline Degradation	1.60159
Osteoarthritis Pathway	1.60063
Aspartate Degradation II	1.5823
LPS/IL-1 Mediated Inhibition of RXR Function	1.55416
Dendritic Cell Maturation	1.51283
Leukocyte Extravasation Signaling	1.50867
Ethanol Degradation IV	1.48444
Tryptophan Degradation X (Mammalian, via Tryptamine)	1.48444
Protein Kinase A Signaling	1.47964
Role of Osteoblasts, Osteoclasts and Chondrocytes in Rheumatoid Arthritis	1.47955
Sorbitol Degradation I	1.42466
Glutamate Removal from Folates	1.42466
Systemic Lupus Erythematosus Signaling	1.42229
Signaling by Rho Family GTPases	1.41646
IGF-1 Signaling	1.37304
Endoplasmic Reticulum Stress Pathway	1.37085
IL-6 Signaling	1.33312
Glutathione Redox Reactions I	1.31911
Cellular Effects of Sildenafil (Viagra)	1.31495
NAD Phosphorylation and Dephosphorylation	1.28366
Glioma Invasiveness Signaling	1.27151
Serotonin Degradation	1.25771
Gα12/13 Signaling	1.24476
Huntington's Disease Signaling	1.22534
Formaldehyde Oxidation II (Glutathione-dependent)	1.13186
L-cysteine Degradation III	1.13186
Aryl Hydrocarbon Receptor Signaling	1.13093
Axonal Guidance Signaling	1.11453
Protein Ubiquitination Pathway	1.08464
Histamine Degradation	1.07681
NRF2-mediated Oxidative Stress Response	1.03069
Glutaryl-CoA Degradation	1.02047
TR/RXR Activation	1.01564
Oxidative Ethanol Degradation III	0.968883
Adenosine Nucleotides Degradation II	0.968883
D-glucuronate Degradation I	0.963955
NADH Repair	0.963955
Thyroid Hormone Biosynthesis	0.963955
Cdc42 Signaling	0.944449
Crosstalk between Dendritic Cells and Natural Killer Cells	0.926196
Fatty Acid α-oxidation	0.921419
Cytotoxic T Lymphocyte-mediated Apoptosis of Target Cells	0.899194
Putrescine Degradation III	0.877552
Glutathione Redox Reactions II	0.847146
Heme Degradation	0.847146
Sertoli Cell-Sertoli Cell Junction Signaling	0.836915
Purine Nucleotides Degradation II (Aerobic)	0.836853
Role of Tissue Factor in Cancer	0.831593
Unfolded protein response	0.818568
Semaphorin Signaling in Neurons	0.779152
Pyruvate Fermentation to Lactate	0.758312
Lactose Degradation III	0.758312
Tryptophan Degradation III (Eukaryotic)	0.730456
NAD Salvage Pathway II	0.730456
Mechanisms of Viral Exit from Host Cells	0.700316
GDP-mannose Biosynthesis	0.687155
Adenine and Adenosine Salvage III	0.687155
Purine Ribonucleosides Degradation to Ribose-1-phosphate	0.687155
Pentose Phosphate Pathway (Non-oxidative Branch)	0.687155
Dopamine Degradation	0.670119
Apelin Cardiac Fibroblast Signaling Pathway	0.670119
Oncostatin M Signaling	0.659434
Tumoricidal Function of Hepatic Natural Killer Cells	0.642554
TCA Cycle II (Eukaryotic)	0.642554
PPARα/RXRα Activation	0.641619
Thioredoxin Pathway	0.628179
Glutathione-mediated Detoxification	0.616527
PFKFB4 Signaling Pathway	0.603357
Phagosome Formation	0.587262
IL-10 Signaling	0.583228
T Helper Cell Differentiation	0.583228
Airway Pathology in Chronic Obstructive Pulmonary Disease	0.578106
Salvage Pathways of Pyrimidine Deoxyribonucleotides	0.578106
Growth Hormone Signaling	0.556192
UDP-N-acetyl-D-galactosamine Biosynthesis II	0.53482
Prostanoid Biosynthesis	0.53482
Citrulline Biosynthesis	0.53482
PAK Signaling	0.531688
VEGF Signaling	0.520942
Pentose Phosphate Pathway	0.496875
Agrin Interactions at Neuromuscular Junction	0.494295
Macropinocytosis Signaling	0.494295
PPAR Signaling	0.480106
Apelin Adipocyte Signaling Pathway	0.471615
Inhibition of Angiogenesis by TSP1	0.468373
γ-glutamyl Cycle	0.463244
Phospholipases	0.440113
Integrin Signaling	0.436386
MIF-mediated Glucocorticoid Regulation	0.434596
Paxillin Signaling	0.433534
Guanosine Nucleotides Degradation III	0.433164
Glycogen Degradation III	0.406058
Methylglyoxal Degradation III	0.406058
Urate Biosynthesis/Inosine 5'-phosphate Degradation	0.406058
Colanic Acid Building Blocks Biosynthesis	0.381477
Mitotic Roles of Polo-Like Kinase	0.372301
Prostate Cancer Signaling	0.364762
Triacylglycerol Degradation	0.362304
Regulation of Cellular Mechanics by Calpain Protease	0.362143
Vitamin-C Transport	0.359066
Superpathway of Citrulline Metabolism	0.359066
Death Receptor Signaling	0.356367
Phospholipase C Signaling	0.350014
Pyrimidine Ribonucleotides Interconversion	0.34962
Granzyme B Signaling	0.338537
Fcγ Receptor-mediated Phagocytosis in Macrophages and Monocytes	0.332332
Pyrimidine Ribonucleotides De Novo Biosynthesis	0.325776
MIF Regulation of Innate Immunity	0.325776
Granzyme A Signaling	0.319656
Bladder Cancer Signaling	0.309921
iNOS Signaling	0.30379
Apelin Cardiomyocyte Signaling Pathway	0.295825
eNOS Signaling	0.291886
14-3-3-mediated Signaling	0.287647
B Cell Receptor Signaling	0.285397
Inflammasome pathway	0.271109
Antioxidant Action of Vitamin C	0.269509
Toll-like Receptor Signaling	0.267914
Chemokine Signaling	0.253731
Thyroid Cancer Signaling	0.247278
Reelin Signaling in Neurons	0.246932
Role of JAK family kinases in IL-6-type Cytokine Signaling	0.209896
EIF2 Signaling	0
Regulation of eIF4 and p70S6K Signaling	0
Ephrin Receptor Signaling	0
mTOR Signaling	0
Glycogen Degradation II	0
IL-8 Signaling	0
Ephrin B Signaling	0
Actin Nucleation by ARP-WASP Complex	0
p70S6K Signaling	0
ERK/MAPK Signaling	0
Breast Cancer Regulation by Stathmin1	0
Rac Signaling	0
Sperm Motility	0
FAK Signaling	0
Xenobiotic Metabolism Signaling	0
IL-15 Production	0
STAT3 Pathway	0
Purine Nucleotides De Novo Biosynthesis II	0
RAN Signaling	0
fMLP Signaling in Neutrophils	0
PI3K/AKT Signaling	0
Pentose Phosphate Pathway (Oxidative Branch)	0
tRNA Charging	0
Neuregulin Signaling	0
α-Adrenergic Signaling	0
HIPPO signaling	0
Inosine-5'-phosphate Biosynthesis II	0
CCR3 Signaling in Eosinophils	0
Thrombin Signaling	0
Gap Junction Signaling	0
Myc Mediated Apoptosis Signaling	0
PTEN Signaling	0
Nitric Oxide Signaling in the Cardiovascular System	0
Tec Kinase Signaling	0
CD28 Signaling in T Helper Cells	0
ERK5 Signaling	0
CTLA4 Signaling in Cytotoxic T Lymphocytes	0
Cardiac Hypertrophy Signaling	0
Melatonin Signaling	0
Heparan Sulfate Biosynthesis	0
G Beta Gamma Signaling	0
CXCR4 Signaling	0
Superpathway of Methionine Degradation	0
Glucose and Glucose-1-phosphate Degradation	0
Systemic Lupus Erythematosus In T Cell Signaling Pathway	0
CDK5 Signaling	0
Glioma Signaling	0
GNRH Signaling	0
Ketogenesis	0
GDP-glucose Biosynthesis	0
Synaptic Long Term Potentiation	0
Superpathway of Geranylgeranyldiphosphate Biosynthesis I (via Mevalonate)	0
Heparan Sulfate Biosynthesis (Late Stages)	0
Renin-Angiotensin Signaling	0
Hypoxia Signaling in the Cardiovascular System	0
Cholecystokinin/Gastrin-mediated Signaling	0
D-myo-inositol-5-phosphate Metabolism	0
Isoleucine Degradation I	0
Opioid Signaling Pathway	0
Retinoate Biosynthesis I	0
Urea Cycle	0
Dopamine Receptor Signaling	0
D-myo-inositol (1,4,5,6)-Tetrakisphosphate Biosynthesis	0
D-myo-inositol (3,4,5,6)-tetrakisphosphate Biosynthesis	0
Cell Cycle: G2/M DNA Damage Checkpoint Regulation	0
Amyloid Processing	0
Apoptosis Signaling	0
N-acetylglucosamine Degradation II	0
Guanine and Guanosine Salvage I	0
Glycine Betaine Degradation	0
GM-CSF Signaling	0
Androgen Signaling	0
Leukotriene Biosynthesis	0
Sphingosine-1-phosphate Signaling	0
Tyrosine Degradation I	0
Mevalonate Pathway I	0
Fatty Acid β-oxidation I	0
Valine Degradation I	0
Ketolysis	0
Thymine Degradation	0
Uracil Degradation II (Reductive)	0
Role of NFAT in Cardiac Hypertrophy	0
CNTF Signaling	0
RAR Activation	0
2-oxobutanoate Degradation I	0
3-phosphoinositide Degradation	0
Adrenomedullin signaling pathway	0
Renal Cell Carcinoma Signaling	0
PI3K Signaling in B Lymphocytes	0
GDP-L-fucose Biosynthesis I (from GDP-D-mannose)	0
Thrombopoietin Signaling	0
Telomerase Signaling	0
Arginine Biosynthesis IV	0
PDGF Signaling	0
Glutathione Biosynthesis	0
P2Y Purigenic Receptor Signaling Pathway	0
Folate Polyglutamylation	0
Methylmalonyl Pathway	0
Insulin Receptor Signaling	0
3-phosphoinositide Biosynthesis	0
Superpathway of Serine and Glycine Biosynthesis I	0
Cardiac Hypertrophy Signaling (Enhanced)	0
Leptin Signaling in Obesity	0
Gαq Signaling	0
FLT3 Signaling in Hematopoietic Progenitor Cells	0
IL-22 Signaling	0
IL-3 Signaling	0
Synaptic Long Term Depression	0
Adenine and Adenosine Salvage I	0
Glycine Biosynthesis I	0
Colorectal Cancer Metastasis Signaling	0
FAT10 Signaling Pathway	0
Retinol Biosynthesis	0
Endocannabinoid Cancer Inhibition Pathway	0
Coenzyme A Biosynthesis	0
L-carnitine Biosynthesis	0
Dopamine-DARPP32 Feedback in cAMP Signaling	0
ErbB Signaling	0
Natural Killer Cell Signaling	0
Endothelin-1 Signaling	0
AMPK Signaling	0
Notch Signaling	0
Fc Epsilon RI Signaling	0
S-adenosyl-L-methionine Biosynthesis	0
N-acetylglucosamine Degradation I	0
Amyotrophic Lateral Sclerosis Signaling	0
Galactose Degradation I (Leloir Pathway)	0
VEGF Family Ligand-Receptor Interactions	0
Endocannabinoid Developing Neuron Pathway	0
CCR5 Signaling in Macrophages	0
nNOS Signaling in Neurons	0
NF-κB Activation by Viruses	0
Superpathway of Cholesterol Biosynthesis	0
Antiproliferative Role of Somatostatin Receptor 2	0
UVC-Induced MAPK Signaling	0
Corticotropin Releasing Hormone Signaling	0
Prolactin Signaling	0
HIF1α Signaling	0
Role of JAK1 and JAK3 in γc Cytokine Signaling	0
NF-κB Signaling	0
Superpathway of Inositol Phosphate Compounds	0
IL-17A Signaling in Fibroblasts	0
G Protein Signaling Mediated by Tubby	0
Histidine Degradation III	0
Trans, trans-farnesyl Diphosphate Biosynthesis	0
Role of JAK2 in Hormone-like Cytokine Signaling	0
IL-1 Signaling	0
EGF Signaling	0
UDP-N-acetyl-D-glucosamine Biosynthesis II	0
Role of NFAT in Regulation of the Immune Response	0
Melanocyte Development and Pigmentation Signaling	0
Eumelanin Biosynthesis	0
Acute Myeloid Leukemia Signaling	0
Angiopoietin Signaling	0
BMP signaling pathway	0
HGF Signaling	0
HER-2 Signaling in Breast Cancer	0
Calcium Transport I	0
S-methyl-5-thio-α-D-ribose 1-phosphate Degradation	0
UDP-D-xylose and UDP-D-glucuronate Biosynthesis	0
GDNF Family Ligand-Receptor Interactions	0
Heme Biosynthesis II	0
NGF Signaling	0
Estrogen-Dependent Breast Cancer Signaling	0
Glycerol-3-phosphate Shuttle	0
Pancreatic Adenocarcinoma Signaling	0
Sumoylation Pathway	0
Pyrimidine Deoxyribonucleotides De Novo Biosynthesis I	0
CMP-N-acetylneuraminate Biosynthesis I (Eukaryotes)	0
Citrulline-Nitric Oxide Cycle	0
Tetrahydrofolate Salvage from 5,10-methenyltetrahydrofolate	0
IL-17A Signaling in Gastric Cells	0
TREM1 Signaling	0
UVB-Induced MAPK Signaling	0
T Cell Receptor Signaling	0
Relaxin Signaling	0
4-aminobutyrate Degradation I	0
Chondroitin Sulfate Biosynthesis	0
CREB Signaling in Neurons	0
Bile Acid Biosynthesis, Neutral Pathway	0
Molecular Mechanisms of Cancer	0
Endometrial Cancer Signaling	0
Neuropathic Pain Signaling In Dorsal Horn Neurons	0
IL-2 Signaling	0
Tetrapyrrole Biosynthesis II	0
Role of IL-17F in Allergic Inflammatory Airway Diseases	0
Eicosanoid Signaling	0
Glioblastoma Multiforme Signaling	0
Adenine and Adenosine Salvage VI	0
S-methyl-5'-thioadenosine Degradation II	0
D-mannose Degradation	0
Glutamine Biosynthesis I	0
Leucine Degradation I	0
ErbB4 Signaling	0
Dermatan Sulfate Biosynthesis	0
Role of MAPK Signaling in the Pathogenesis of Influenza	0
Netrin Signaling	0
Salvage Pathways of Pyrimidine Ribonucleotides	0
Erythropoietin Signaling	0
Molybdenum Cofactor Biosynthesis	0
SPINK1 General Cancer Pathway	0
Role of PKR in Interferon Induction and Antiviral Response	0
2-ketoglutarate Dehydrogenase Complex	0
TNFR1 Signaling	0
GPCR-Mediated Nutrient Sensing in Enteroendocrine Cells	0
GABA Receptor Signaling	0
Dermatan Sulfate Biosynthesis (Late Stages)	0
β-alanine Degradation I	0
Glycine Biosynthesis III	0
Glycine Degradation (Creatine Biosynthesis)	0
4-hydroxyproline Degradation I	0
Cysteine Biosynthesis/Homocysteine Degradation	0
4-1BB Signaling in T Lymphocytes	0
Glutamate Degradation III (via 4-aminobutyrate)	0
Chondroitin Sulfate Biosynthesis (Late Stages)	0
Th1 and Th2 Activation Pathway	0
Phosphatidylethanolamine Biosynthesis II	0
Methylthiopropionate Biosynthesis	0
UDP-N-acetyl-D-galactosamine Biosynthesis I	0

## Sheet: AH-IPA-function
Diseases and Bio Functions	Aqueous humor
Cell movement	39.9631
Metabolism of cellular protein	37.9414
Receptor-mediated endocytosis	37.7698
Migration of cells	36.2241
Endocytosis	33.2961
Metabolism of protein	22.1158
Binding of blood cells	18.0241
Binding of tumor cell lines	17.5285
Adhesion of blood cells	15.1319
Invasion of cells	15.1109
Cell movement of myeloid cells	14.0593
Cell movement of tumor cell lines	14.0199
Necrosis	12.1132
Adhesion of tumor cell lines	12.0826
Catabolism of polysaccharide	11.9337
Invasion of tumor cell lines	11.3314
Migration of tumor cell lines	11.3017
Binding of myeloid cells	11.2559
Aggregation of cells	11.2263
Cytolysis	11.0565
Apoptosis	11.0277
Catabolism of carbohydrate	11.0017
Proteolysis	10.5715
Hydrolysis of protein	10.0618
Catabolism of protein	9.87352
Cleavage of protein fragment	9.66374
Chemotaxis	9.36869
Cell movement of melanoma cell lines	9.26246
Hydrolysis of protein fragment	9.25516
Metabolism of reactive oxygen species	8.78785
Cell death of tumor cell lines	8.78512
Metabolism of carbohydrate	8.39173
Cell movement of sarcoma cell lines	8.28047
Organization of cellular membrane	8.24379
Adhesion of myeloid cells	8.05526
Apoptosis of tumor cell lines	7.81211
Synthesis of reactive oxygen species	7.46549
Stabilization of mRNA	0
Cell survival	0
Cell viability	0

## Sheet: HCA of different  abundance
Canonical Pathways	95	95-99	99-100
Acute Phase Response Signaling	26.7812	15.1893	4.41262
LXR/RXR Activation	23.9492	13.0551	6.14391
FXR/RXR Activation	23.7107	12.8832	2.34323
IL-12 Signaling and Production in Macrophages	6.2806	3.69258	1.69463
Clathrin-mediated Endocytosis Signaling	7.90486	2.92129	1.85396
Coagulation System	9.77437	4.89191	4.69993
Extrinsic Prothrombin Activation Pathway	9.64567	0	3.95988
Intrinsic Prothrombin Activation Pathway	9.33637	3.18996	6.54962
MSP-RON Signaling Pathway	0.900783	0	2.59086
Phagosome Maturation	0.55437	1.68544	3.27307
Autophagy	0	0.705367	2.76528
Complement System	2.50469	6.44124	15.6859
Glycolysis I	0	0	7.095
Gluconeogenesis I	0	1.00749	4.33534
GP6 Signaling Pathway	2.61305	1.08053	3.90652
Creatine-phosphate Biosynthesis	0	0	2.58775
Rapoport-Luebering Glycolytic Shunt	0	0	2.58775
Hepatic Fibrosis / Hepatic Stellate Cell Activation	1.17933	3.02477	12.5274
Superoxide Radicals Degradation	0	0	3.64063
Inhibition of Matrix Metalloproteases	0	0.836942	3.43566
