# Supplementary material for: Proteomic Study of Aqueous Humor and Its Application in the Treatment of Neovascular Glaucoma
Source: Front Mol Biosci. 2020 Oct 8;7:587677. doi: 10.3389/fmolb.2020.587677 (PMC7580691; doi:10.3389/fmolb.2020.587677)
Supplement: TABLE S5 — Detailed data of DIA analysis of NVG samples before and after treatment. [file Table_5.XLS]

## Sheet: DIA DATA
Protein			NVG			After treatment
ProteinAccessions	ProteinDescriptions	Symbol	550-1	X580-1	582-1	551-2	581-2	583-2
A6NMB1	Sialic acid-binding Ig-like lectin 16	SIGLEC16	44773.4	140225	79913.5	16846838	373828	46993.6
B9A064	Immunoglobulin lambda-like polypeptide 5	IGLL1/IGLL5	355217	1.0782e+06	1.96714e+06	3.15931e+06	1.55027e+06	1.27911e+06
O00115	Deoxyribonuclease-2-alpha	DNASE2	17909.2	7057.58	13522.8	0.5	16855.4	20901.4
O00187	Mannan-binding lectin serine protease 2	MASP2	8442.81	6819.23	9357.25	73213.7	6619.08	3862.25
O00391	Sulfhydryl oxidase 1	QSOX1	22367.8	19399.1	34771	25488	16568.8	45122.7
O00461	Golgi integral membrane protein 4	GOLIM4	10745.6	8491.89	4899.89	0.5	1895.56	9494.55
O00468	Agrin	AGRN	13257.2	29550.7	45434	13467.3	12518.9	34213.4
O00584	Ribonuclease T2	RNASET2	8206.99	7568.39	16254.2	1476.45	7118.39	16070.4
O14498	Immunoglobulin superfamily containing leucine-rich repeat protein	ISLR	10839.5	17835.3	36738.2	15606.1	15051.8	38408.7
O14791	Apolipoprotein L1	APOL1	6760.18	23873.6	7858.42	351487	10239.6	3344.48
O14960	Leukocyte cell-derived chemotaxin-2	LECT2	0.5	7127.73	0.5	0.5	4700.84	6430.15
O15031	Plexin-B2	PLXNB2	6453.48	4957.45	8935.63	0.5	8747.02	10619
O15240	Neurosecretory protein VGF	VGF	8257.54	4103.54	6446.01	6007.63	0.5	16712.7
O15354	Probable G-protein coupled receptor 37	GPR37	0.5	0.5	919.259	0.5	0.5	1886.86
O15537	Retinoschisin	RS1	50763.6	8299.25	63689.2	0.5	17960.4	107655
O43505	N-acetyllactosaminide beta-1,3-N-acetylglucosaminyltransferase	B4GAT1	151273	135743	237015	17671.2	153223	264334
O43827	Angiopoietin-related protein 7	ANGPTL7	9816.57	5675.98	10636.2	0.5	4821.73	14511.5
O43866	CD5 antigen-like	CD5L	0.5	2846.38	6978.04	1.04146e+06	4874.08	2609.69
O60888	Protein CutA	CUTA	48588.5	42641.8	49031.3	0.5	19882.2	46256.3
O60938	Keratocan	KERA	10709.4	8561.27	43311.3	0.5	9674.79	33947.3
O75326	Semaphorin-7A	SEMA7A	36820.3	85069.1	109969	39727.9	90452.2	119351
O75503	Ceroid-lipofuscinosis neuronal protein 5	CLN5	4809.11	4081.43	10912.6	0.5	6064.19	9761.33
O75882	Attractin	ATRN	17810.9	20209.5	18148.8	59154.3	17007.2	13647.5
O94856	Neurofascin	NFASC	4647.59	5360.04	11893.1	0.5	6664.19	13502.3
O94910	Latrophilin-1	ADGRL1	0.5	0.5	7316.47	0.5	7258.26	0.5
O94985	Calsyntenin-1	CLSTN1	81319.2	55712.4	114592	33682.3	57411	151468
O95428	Papilin	PAPLN	3951.85	6769.44	6171.67	1782.19	10046.5	10082.7
O95445	Apolipoprotein M	APOM	13310.6	13490.1	88676.8	208569	9805.26	0.5
O95897	Noelin-2	OLFM2	0.5	5876.32	6627.9	8786.93	0.5	10437.9
O95965	Integrin beta-like protein 1	ITGBL1	0.5	0.5	3587.57	0.5	1040.61	2581.71
O95967	EGF-containing fibulin-like extracellular matrix protein 2	EFEMP2	19558.9	19396.1	18819.7	15552.2	15917.5	18231.7
P00338	L-lactate dehydrogenase A chain	LDHA	18806	8329.67	19203.6	37102.7	10545.6	12971.4
P00352	Retinal dehydrogenase 1	ALDH1A1	1352.1	10400	12960.5	0.5	5214.29	0.5
P00441	Superoxide dismutase [Cu-Zn]	SOD1	13802	13297.2	32366.4	0.5	34630.5	19774.6
P00450	Ceruloplasmin	CP	924149	1.03925e+06	1.14714e+06	937095	1.00407e+06	1.20169e+06
P00734	Prothrombin	F2	231914	147811	100543	1.07227e+06	60696.3	70630.6
P00736	Complement C1r subcomponent	C1R	55735.9	62972.8	102686	166931	49046.8	84479.2
P00738	Haptoglobin	HP	408555	3.16059e+06	41800.6	489562	1.67753e+06	6226.76
P00739	Haptoglobin-related protein	HPR	169628	515072	11730.7	491476	77899.5	1336.59
P00740	Coagulation factor IX	F9	2612	2165.73	2338.51	9285.65	2169.94	2123.93
P00742	Coagulation factor X	F10	15969.3	6281.4	624.98	176996	4072.66	9157.53
P00746	Complement factor D	CFD	18579.2	13390	26072	46585.8	20093.7	29899.3
P00747	Plasminogen	PLG	290336	331030	230478	712870	368560	128971
P00748	Coagulation factor XII	F12	55508.9	92464.1	48833.3	156412	77192.8	35529.7
P00751	Complement factor B	CFB	6579404	1.14825e+06	534990	3.78178e+06	694774	440206
P00915	Carbonic anhydrase 1	CA1	0.5	4411.08	2551.45	10106.3	16109.4	5599.45
P00918	Carbonic anhydrase 2	CA2	0.5	3690.58	0.5	0.5	6524.18	0.5
P01008	Antithrombin-III	SERPINC1	298385	660275	505650	1208481	574857	364397
P01009	Alpha-1-antitrypsin	SERPINA1	2986703	2.60024e+06	2.85407e+06	4.24134e+06	2.5007e+06	1.76539e+06
P01011	Alpha-1-antichymotrypsin	SERPINA3	2.01076e+06	2837589	1.76579e+06	716251	2437983	1.58518e+06
P01019	Angiotensinogen	AGT	377228	439279	555790	240903	383777	358018
P01023	Alpha-2-macroglobulin	A2M	302685	278437	387939	7759597	340287	277937
P01024	Complement C3	C3	270673	866672	528153	1.34399e+06	1.0269e+06	343683
P01031	Complement C5	C5	13124	37725.1	22177.3	86822.9	28654.8	14684.6
P01033	Metalloproteinase inhibitor 1	TIMP1	179164	144412	288764	326577	96189.7	166298
P01034	Cystatin-C	CST3	363356	330452	529177	263522	360492	599758
P01036	Cystatin-S	CST4	5444.57	15807.2	11410.6	0.5	23347.3	18164.3
P01037	Cystatin-SN	CST1	5444.57	11367.6	11039.2	0.5	11142.5	10651.6
P01040	Cystatin-A	CSTA	0.5	1429.85	2374.76	0.5	3890.57	3502.36
P01042	Kininogen-1	KNG1	1.12548e+06	363027	216162	2.56944e+06	333700	188285
P01344	Insulin-like growth factor II	IGF2	21655.9	33069.8	60072.8	246839	46174.6	34438.1
P01591	Immunoglobulin J chain	JCHAIN	0.5	2600.3	1830.44	569523	0.5	16082.3
P01593	Ig kappa chain V-I region AG	IGKV1D-33	76335.2	63741.8	122472	302441	120585	92359.5
P01594	Ig kappa chain V-I region AU	IGKV1D-33	15089.5	3419.1	15910	52058.5	6019.44	11484.8
P01598	Ig kappa chain V-I region EU	IGKV1-5	337391	360115	699587	782396	372992	524512
P01602	Ig kappa chain V-I region HK102 (Fragment)	IGKV1-5	8146.87	9214.51	4762.34	15835.1	10325.3	3375.86
P01605	Ig kappa chain V-I region Lay	IGKV1D-33	355358	172231	174809	3157039	202543	229990
P01607	Ig kappa chain V-I region Rei	IGKV1D-33	5370.55	0.5	0.5	20989.1	5094.05	0.5
P01609	Ig kappa chain V-I region Scw	IGKV1D-33	12045.4	16333.2	20978.9	37311.7	17548.1	0.5
P01610	Ig kappa chain V-I region WEA	IGKV1-17	1155846	874647	1725683	1.49333e+06	1.00377e+06	724939
P01611	Ig kappa chain V-I region Wes	IGKV1D-12	65973	188758	95972.8	167358	195831	114171
P01612	Ig kappa chain V-I region Mev	IGKV1-39	44621.4	81410.7	104754	243188	114988	58177.6
P01613	Ig kappa chain V-I region Ni	IGKV1D-33	232690	157726	75100.2	175458	181089	125547
P01614	Ig kappa chain V-II region Cum	IGKV2-40	100818	268729	384079	391764	338219	292886
P01615	Ig kappa chain V-II region FR	IGKV2D-28	677.152	12314.7	11236	7644.57	11141.9	7455
P01616	Ig kappa chain V-II region MIL	IGKV2D-28	32991.6	25818.9	8492.03	321502	31736.5	22198.2
P01617	Ig kappa chain V-II region TEW	IGKV2D-28	161770	187781	156378	2.01988e+06	271269	369396
P01619	Ig kappa chain V-III region B6	IGKV3-20	30921.9	60324.6	6788.06	102928	38189.4	31606.3
P01621	Ig kappa chain V-III region NG9 (Fragment)	IGKV3-20	393957	197787	219635	4770757	208713	234333
P01622	Ig kappa chain V-III region Ti	IGKV3-20	0.5	2515.8	7987.16	31369.5	0.5	13665.7
P01623	Ig kappa chain V-III region WOL	IGKV3-20	440797	844827	1.15269e+06	6593639	715871	749070
P01624	Ig kappa chain V-III region POM	IGKV3-15	24501.8	31593.4	25161.6	222493	33287.2	17907.8
P01625	Ig kappa chain V-IV region Len	IGKV4-1	80020.9	243014	203426	1.30726e+06	136486	152790
P01700	Ig lambda chain V-I region HA	IGLV1-47	65782	37005	92496.4	276658	85030.3	44537.5
P01701	Ig lambda chain V-I region NEW	IGLV1-51	102334	583888	728730	632959	751982	411736
P01702	Ig lambda chain V-I region NIG-64;Ig lambda chain V-I region BL2	IGLV1-51	11083.9	26833.2	350404	198160	251098	205746
P01703	Ig lambda chain V-I region NEWM	IGLV1-40	34422	44447.5	67841.8	80536.5	47437.8	40372.9
P01705	Ig lambda chain V-II region NEI	IGLV2-23	5499.34	0.5	0.5	80923.1	0.5	0.5
P01714	Ig lambda chain V-III region SH	IGLV3-19	129002	543328	312794	10917192	534473	304456
P01717	Ig lambda chain V-IV region Hil	IGLV3-25	102451	149486	189213	1.63776e+06	252582	155457
P01719	Ig lambda chain V-V region DEL	IGLV3-21	35872.2	32524.3	18133.6	149470	24454	0.5
P01742	Ig heavy chain V-I region EU;Ig heavy chain V-I region SIE;Ig heavy chain V-I region Mot	IGHV1-69	149105	239365	311382	464884	224497	203519
P01743	Ig heavy chain V-I region HG3	IGHV1-46	576657	1.04324e+06	657830	1.87465e+06	794187	838634
P01762	Ig heavy chain V-III region TRO	IGHV3-11	188085	215417	276149	977193	186658	271956
P01763	Ig heavy chain V-III region WEA	IGHV3-48	383837	394224	464952	726952	396293	380516
P01764	Ig heavy chain V-III region VH26	IGHV3-23	32129.8	39215.8	33918.9	158650	45544.2	62410.6
P01766	Ig heavy chain V-III region BRO	IGHV3-13	871358	1.59012e+06	3.37858e+06	4.55891e+06	1.88272e+06	2.39513e+06
P01767	Ig heavy chain V-III region BUT	IGHV3-53	29259.1	79830.9	118025	94211.2	30324.2	197104
P01769	Ig heavy chain V-III region GA	IGHV3-30	778421	1.55827e+06	951838	1.3008e+06	1.58848e+06	1.37916e+06
P01770	Ig heavy chain V-III region NIE	IGHV3-30	505142	378814	1.68233e+06	2.98397e+06	769189	1.67109e+06
P01771	Ig heavy chain V-III region HIL	IGHV3-33	590697	1071561	657368	1.09354e+06	820666	836535
P01772	Ig heavy chain V-III region KOL	IGHV3-33	340729	235596	1.08646e+06	3.5448e+06	519519	678646
P01773	Ig heavy chain V-III region BUR	IGHV3-30	427076	538546	1.06907e+06	1787870	623892	786644
P01775	Ig heavy chain V-III region LAY	IGHV3-23	473948	602686	1.26058e+06	2.42522e+06	677291	1.03572e+06
P01776	Ig heavy chain V-III region WAS	IGHV3-23	466672	183506	1.84923e+06	1.68016e+06	267121	369678
P01778	Ig heavy chain V-III region ZAP	IGHV3-23	9967.12	11008	9098.41	10969.7	11735.1	19091.2
P01780	Ig heavy chain V-III region JON	IGHV3-7	24392.8	32206.4	18157	99291.1	26382	21195
P01781	Ig heavy chain V-III region GAL	IGHV3-7	28180.2	35871	14917.5	345532	40346.5	24039.1
P01824	Ig heavy chain V-II region WAH	IGHV4-39	11394.8	30669.2	12001.5	17121.7	35874.2	22672.4
P01834	Ig kappa chain C region	IGKC	535335	1.33331e+06	2.62025e+06	8777717	2.32987e+06	2.81135e+06
P01857	Ig gamma-1 chain C region	IGHG1	7.95354e+06	8121225	9822469	19389604	10516713	19698626
P01859	Ig gamma-2 chain C region	IGHG2	7990339	13675024	10962060	99945792	10652682	5.35114e+06
P01860	Ig gamma-3 chain C region	IGHG3	22963232	4.10217e+06	1.95369e+06	93865816	1.17454e+06	1.38725e+06
P01861	Ig gamma-4 chain C region	IGHG4	829374	512068	258298	2.36018e+06	448268	186765
P01871	Ig mu chain C region	IGHM	18769.9	10266.3	103049	4.66229e+06	7386.43	70665
P01876	Ig alpha-1 chain C region	IGHA1	826432	307983	409968	18109156	285858	331687
P01877	Ig alpha-2 chain C region	IGHA2	1.38172e+06	384299	100497	10771986	299183	386538
P02042	Hemoglobin subunit delta	HBD	0.5	13396.1	2259.89	68653.2	5941.04	8596.77
P02452	Collagen alpha-1(I) chain	COL1A1	6165.15	16751.7	23637.9	6973.73	4830.27	9698.09
P02489	Alpha-crystallin A chain	CRYAA/CRYAA2	0.5	1841.33	0.5	0.5	4169.36	0.5
P02533	Keratin, type I cytoskeletal 14	KRT14	30627.5	32539.9	38090.4	82393.7	89419.8	34009.3
P02538	Keratin, type II cytoskeletal 6A	KRT6A	38917.2	15905.3	55532.7	12066.5	57412.8	33825.2
P02647	Apolipoprotein A-I	APOA1	2697951	4.47293e+06	3.01265e+06	4.5285e+06	2.85982e+06	2.1182e+06
P02649	Apolipoprotein E	APOE	2.85347e+06	569511	781750	1.616e+06	707451	1076874
P02652	Apolipoprotein A-II	APOA2	2.36305e+06	1.07738e+06	623538	7.84952e+06	801859	322857
P02654	Apolipoprotein C-I	APOC1	5845.86	9872.51	3569.12	22141.2	10548.9	3856.93
P02655	Apolipoprotein C-II	APOC2	5388.07	0.5	0.5	65507.5	3356.32	0.5
P02656	Apolipoprotein C-III	APOC3	24037.1	41136.2	32127	1140488	22637.6	8940.94
P02671	Fibrinogen alpha chain	FGA	144768	71081.4	23704.9	1.45053e+06	107511	16935.1
P02675	Fibrinogen beta chain	FGB	24276.9	100176	30469.8	1.41401e+06	158900	19009.3
P02679	Fibrinogen gamma chain	FGG	12707.2	51274.8	18727.7	619977	122354	21677.3
P02741	C-reactive protein	CRP	0.5	1257.71	0.5	0.5	6651.4	0.5
P02743	Serum amyloid P-component	APCS	12131.2	15567.1	5887.9	196390	13803.6	3124.73
P02745	Complement C1q subcomponent subunit A	C1QA	19173.2	25878.8	26469.2	80310.5	21611.7	37349.6
P02746	Complement C1q subcomponent subunit B	C1QB	33788.9	39249	53189.9	61378.8	38952.4	63727.7
P02747	Complement C1q subcomponent subunit C	C1QC	42277.9	52943.6	57817.5	95804.3	45744	55928.6
P02748	Complement component C9	C9	149210	243587	126985	401239	165276	108253
P02749	Beta-2-glycoprotein 1	APOH	244391	387190	284478	905870	452201	217670
P02750	Leucine-rich alpha-2-glycoprotein	LRG1	489973	475710	658795	934159	412053	372258
P02751	Fibronectin	FN1	28017	42658.8	61631.5	84814.5	44721.8	76255.9
P02753	Retinol-binding protein 4	RBP4	378484	441160	515577	383875	463771	357337
P02760	Protein AMBP	AMBP	716307	557932	647039	2.3497e+06	424988	330300
P02763	Alpha-1-acid glycoprotein 1	ORM1	1848718	4917705	1.72956e+06	2.77282e+06	1.93123e+06	1.69491e+06
P02765	Alpha-2-HS-glycoprotein	AHSG	857069	668931	635799	4293407	497454	443185
P02766	Transthyretin	TTR	2195381	2.16528e+06	4.08805e+06	162697	2.03314e+06	4.47996e+06
P02768	Serum albumin	ALB	175220256	152537568	103490168	131136712	136507504	83848880
P02774	Vitamin D-binding protein	GC	1.69349e+06	1.24288e+06	743133	976532	1119605	553865
P02775	Platelet basic protein	PPBP	7058.93	14612.6	8392.76	0.5	18167.1	7112.61
P02787	Serotransferrin	TF	17845436	23039038	17863040	51687300	21861900	15642490
P02788	Lactotransferrin	LTF	119550	4867.2	5103.29	2263.59	52277.2	28812.2
P02790	Hemopexin	HPX	3.76675e+06	4832994	3.21469e+06	676457	4400601	3.36e+06
P02814	Submaxillary gland androgen-regulated protein 3B	SMR3B	20699.3	1048.75	24630.3	0.5	0.5	4678.97
P03950	Angiogenin	ANG	10743	8342.2	0.5	9854.51	8491.15	17108.7
P03952	Plasma kallikrein	KLKB1	16439.7	22538.3	14668.8	100477	14835.5	5516.64
P03973	Antileukoproteinase	SLPI	15895.3	18760.2	12067.8	20625.5	60088.7	66236.8
P04003	C4b-binding protein alpha chain	C4BPA	1489.7	4936.64	7109.23	421614	7410.35	2451.2
P04004	Vitronectin	VTN	981729	1.13571e+06	420119	1.77565e+06	842031	460859
P04070	Vitamin K-dependent protein C	PROC	7782.55	1670.62	0.5	24318.7	0.5	0.5
P04075	Fructose-bisphosphate aldolase A	ALDOA	3975.51	6557.85	4103.07	11280.6	8112.23	8555.91
P04080	Cystatin-B	CSTB	5349.47	0.5	0.5	0.5	7665.79	6173.25
P04114	Apolipoprotein B-100	APOB	10634.6	6845.23	4775.95	224264	10077.5	18274.7
P04156	Major prion protein	PRNP	64753.4	49772.8	63733.3	4444.56	63897.8	101185
P04180	Phosphatidylcholine-sterol acyltransferase	LCAT	5145.26	6676.05	0.5	13860.6	6193.73	2633.76
P04196	Histidine-rich glycoprotein	HRG	135768	125081	264689	484400	165556	171142
P04206	Ig kappa chain V-III region GOL	IGKV3-20	11208.1	9607.9	108628	136328	154914	11419.3
P04208	Ig lambda chain V-I region WAH	IGLV1-47	354185	59176.2	23181.2	524546	61912.6	43629.6
P04211	Ig lambda chain V region 4A	IGLV7-43	34690.5	127787	25475.3	888090	51992.8	18226.8
P04216	Thy-1 membrane glycoprotein	THY1	2560.41	0.5	0.5	0.5	2080.54	1435.6
P04217	Alpha-1B-glycoprotein	A1BG	501984	792661	640002	2377313	716827	322139
P04220	Ig mu heavy chain disease protein	IGHM	1280.83	0.5	0.5	246132	0.5	0.5
P04259	Keratin, type II cytoskeletal 6B	KRT6B	487657	391656	234726	214782	632480	340826
P04264	Keratin, type II cytoskeletal 1	KRT1	162228	118768	180343	62917.9	358471	163896
P04406	Glyceraldehyde-3-phosphate dehydrogenase	GAPDH	12148.3	8776.34	10662.8	17198.2	19816.6	20449.8
P04430	Ig kappa chain V-I region BAN	IGKV1-16	25252.3	38805.1	34166.1	65458.4	45146.5	31976.7
P04433	Ig kappa chain V-III region VG (Fragment)	IGKV3D-11	509157	124003	964526	5510057	260881	650832
P04434	Ig kappa chain V-III region VH (Fragment)		32251.8	24541.4	45822.1	79532.5	27881.4	26738.4
P04745	Alpha-amylase 1	AMY1A	0.5	2039.85	0.5	108644	0.5	0.5
P04792	Heat shock protein beta-1	HSPB1	0.5	0.5	4470.79	0.5	5694.98	2952
P05060	Secretogranin-1	CHGB	995.505	5231.57	3090.19	7976.42	7721.76	4120.99
P05090	Apolipoprotein D	APOD	1.06419e+06	556356	2.0513e+06	365533	989707	2.91715e+06
P05154	Plasma serine protease inhibitor	SERPINA5	29280.4	23139.6	26334.1	21986.6	41992.7	33749.5
P05155	Plasma protease C1 inhibitor	SERPING1	932130	839356	697836	261094	704177	905817
P05156	Complement factor I	CFI	210079	74002	97658.4	711316	81060.9	101633
P05160	Coagulation factor XIII B chain	F13B	3859.18	5075.02	3117.36	78055.6	6240.4	2704.03
P05408	Neuroendocrine protein 7B2	SCG5	8196.59	16443	38374.2	0.5	18315.1	38850
P05452	Tetranectin	CLEC3B	36193	60445	64362.1	42524.6	68354.7	45054.2
P05543	Thyroxine-binding globulin	SERPINA7	76417	97909.9	148454	17352.1	81238.2	54625.2
P05546	Heparin cofactor 2	SERPIND1	181890	123212	151628	444906	216161	93472
P06276	Cholinesterase	BCHE	0.5	3007.06	1247.36	0.5	8587.88	10418.1
P06280	Alpha-galactosidase A	GLA	0.5	1005.47	2654.74	0.5	0.5	1109.48
P06310	Ig kappa chain V-II region RPMI 6410	IGKV2-30	24026.2	0.5	0.5	223123	0.5	0.5
P06311	Ig kappa chain V-III region IARC/BL41	IGKV3-20	5876.52	2762.42	0.5	27105.7	0.5	0.5
P06331	Ig heavy chain V-II region ARH-77	IGHV4-34	65518.2	82395.7	61306.9	81289	86122	89093.9
P06396	Gelsolin	GSN	256935	324597	270561	171360	250438	240618
P06681	Complement C2	C2	25040.8	70031.8	110491	275998	100443	38343.8
P06702	Protein S100-A9	S100A9	2612.04	5611.45	1702.26	0.5	8436.73	5850.52
P06727	Apolipoprotein A-IV	APOA4	629375	1.40258e+06	485653	2429411	844219	464540
P06733	Alpha-enolase	ENO1	6038.46	8613.51	10308.5	1368.65	7756.17	14327.1
P06889	Ig lambda chain V-IV region MOL	IGLV3-1	0.5	0.5	3850.86	0.5	8282.1	6313.07
P07195	L-lactate dehydrogenase B chain	LDHB	17812.2	7065.74	8637.74	0.5	32101.3	0.5
P07225	Vitamin K-dependent protein S	PROS1	20969.2	14033.5	24852.4	160121	10494.2	22044
P07315	Gamma-crystallin C	CRYGC	9334.07	5178.76	5107.45	0.5	6132.09	14203.1
P07320	Gamma-crystallin D	CRYGD	2642.95	1885.86	4655.64	3351.69	2986.27	3887.64
P07333	Macrophage colony-stimulating factor 1 receptor	CSF1R	5356.06	0.5	0.5	0.5	0.5	6422.43
P07339	Cathepsin D	CTSD	363856	145728	351881	192970	137582	401939
P07355	Annexin A2	ANXA2	622.09	1609.75	0.5	0.5	0.5	3005.98
P07357	Complement component C8 alpha chain	C8A	55156.7	122070	52357.6	264727	99392.9	35283.4
P07358	Complement component C8 beta chain	C8B	13839.2	46301.8	22599.1	28192.9	64240.2	24822.8
P07360	Complement component C8 gamma chain	C8G	14551.9	31663.8	25365.6	94515.8	40066.2	14805.4
P07437	Tubulin beta chain;Tubulin beta-3 chain;Tubulin beta-2A chain;Tubulin beta-2B chain	TUBB	579.069	0.5	1084.27	0.5	1456.36	762.272
P07451	Carbonic anhydrase 3	CA3	0.5	8589.01	7373.35	0.5	4550.87	6793.44
P07477	Trypsin-1	PRSS1	420159	1.40785e+06	810307	148024	1.3351e+06	153697
P07585	Decorin	DCN	21030.6	25373.5	58108.2	3549.73	15037.7	84940.8
P07602	Proactivator polypeptide	PSAP	94724.4	91187.3	156553	29031.6	116914	170059
P07686	Beta-hexosaminidase subunit beta	HEXB	3548.05	3903.37	11727.7	0.5	4185.45	9957.64
P07858	Cathepsin B	CTSB	32155.9	17351	46059.3	13535.6	22507.3	39840.2
P07900	Heat shock protein HSP 90-alpha	HSP90AA1	11534.1	20065.2	7263.02	3352.52	4219.99	2524.39
P07996	Thrombospondin-1	THBS1	5974.5	660.287	0.5	4089.04	0.5	4374.9
P07998	Ribonuclease pancreatic	RNASE1	338262	778179	631952	1122595	494018	563848
P08123	Collagen alpha-2(I) chain	COL1A2	4907.12	24272.7	16579.1	0.5	14521.6	18397.1
P08138	Tumor necrosis factor receptor superfamily member 16	NGFR	0.5	5870.1	0.5	0.5	0.5	7878.07
P08174	Complement decay-accelerating factor	CD55	0.5	2213.43	4969.06	0.5	1973.95	4528.33
P08185	Corticosteroid-binding globulin	SERPINA6	50989.3	69537.9	97150.5	4867.26	56719	52497.4
P08195	4F2 cell-surface antigen heavy chain	SLC3A2	1723.12	0.5	3673.87	0.5	1169.9	5028.98
P08253	72 kDa type IV collagenase	MMP2	35475.2	21355.4	29989.5	19094.8	14176	26688
P08294	Extracellular superoxide dismutase [Cu-Zn]	SOD3	23937.5	11905.6	16817.6	13110.6	8051.75	20704.2
P08493	Matrix Gla protein	MGP	134930	38645.4	53622.3	123518	83059.9	144719
P08571	Monocyte differentiation antigen CD14	CD14	119102	77864.5	78436.6	220936	57277.2	88956.9
P08603	Complement factor H	CFH	42153.4	105286	58937.5	505342	110860	42925.9
P08670	Vimentin	VIM	2747.26	7231.12	3879.18	12637.6	4252.84	6096.3
P08697	Alpha-2-antiplasmin	SERPINF2	342658	405183	168560	244535	274743	159004
P08779	Keratin, type I cytoskeletal 16	KRT16	2017.8	2257.5	5552.28	0.5	0.5	5693.3
P09211	Glutathione S-transferase P	GSTP1	10030.3	4101.16	6229.24	1410.92	7713.97	6793.67
P09486	SPARC	SPARC	15191.8	22700.7	29230.9	30865.5	17925.7	45221.2
P09668	Pro-cathepsin H	CTSH	5218.9	4513.77	2264.12	0.5	5540.15	5296.96
P09871	Complement C1s subcomponent	C1S	66060.1	115289	153998	294340	82846.2	133746
P09972	Fructose-bisphosphate aldolase C	ALDOC	838.193	2883.87	759.065	2174.87	1398.45	1982.8
P0C0L4	Complement C4-A	C4A/C4B	1.5952e+06	789122	1.09129e+06	700976	657388	1.01566e+06
P0C0L5	Complement C4-B	C4A/C4B	278117	124606	1287.05	20878	26359.4	34287.9
P0CG05	Ig lambda-2 chain C regions		47479000	2.74967e+06	5895668	12727350	5.9306e+06	3.62295e+06
P0CG47	Polyubiquitin-B;Polyubiquitin-C;Ubiquitin-40S ribosomal protein S27a;Ubiquitin-60S ribosomal protein L40	UBB	4923.47	12897.9	34742.4	0.5	21878.6	26875.9
P0DJI8	Serum amyloid A-1 protein	SAA1	8230.96	51823.7	12427.8	27305.7	17221.1	16448.1
P10153	Non-secretory ribonuclease	RNASE2	8989.74	3793.28	12272.5	0.5	6296.74	5434.76
P10253	Lysosomal alpha-glucosidase	GAA	6913.76	2665.54	7123.46	10100.9	4215.18	4487.15
P10321	HLA class I histocompatibility antigen, Cw-7 alpha chain;HLA class I histocompatibility antigen, Cw-8 alpha chain;HLA class I histocompatibility antigen, Cw-12 alpha chain;HLA class I histocompatibility antigen, Cw-15 alpha chain;HLA class I histocompatibility antigen, Cw-6 alpha chain	HLA-C	0.5	2505.68	0.5	0.5	3394.63	2694.3
P10451	Osteopontin	SPP1	508191	109279	78590.5	10110.3	28061	364952
P10523	S-arrestin	SAG	4677.33	7609.61	0.5	0.5	4554.05	7641.12
P10586	Receptor-type tyrosine-protein phosphatase F	PTPRF	1997.79	940.851	3874.79	0.5	2702.25	2704.25
P10599	Thioredoxin	TXN	0.5	0.5	7143.82	0.5	16132.4	5163.57
P10643	Complement component C7	C7	39451.1	61317.6	23522.4	34373.4	55834	19380.4
P10645	Chromogranin-A	CHGA	9025.69	14098.6	22121.9	4631.32	12916.4	42232.1
P10745	Retinol-binding protein 3	RBP3	557469	460063	651430	191787	669671	1.23767e+06
P10909	Clusterin	CLU	4.46958e+06	4.43006e+06	4.57088e+06	1.31029e+06	4701504	5382679
P11021	78 kDa glucose-regulated protein	HSPA5	4680.38	3519.44	13027.8	9696.01	6653.07	10097.3
P11047	Laminin subunit gamma-1	LAMC1	0.5	2589.75	3961.53	0.5	532.785	5632.29
P11142	Heat shock cognate 71 kDa protein	HSPA8	4735.72	2046.35	4168.13	0.5	2687.89	3435.68
P11279	Lysosome-associated membrane glycoprotein 1	LAMP1	0.5	0.5	13191.3	0.5	0.5	10563.5
P12109	Collagen alpha-1(VI) chain	COL6A1	12285.5	14502.7	16919.4	25127.8	12006.8	17298.2
P12259	Coagulation factor V	F5	11667.8	13786	35055.9	15600.6	14294.9	35860.9
P12277	Creatine kinase B-type	CKB	0.5	1125.23	0.5	0.5	3620.07	1139.64
P13473	Lysosome-associated membrane glycoprotein 2	LAMP2	27292.5	29225.1	23274.4	0.5	15222	57825.9
P13521	Secretogranin-2	SCG2	22581.7	19752	25557.5	13238.7	18784.6	37714.2
P13591	Neural cell adhesion molecule 1	NCAM1	13444.3	10445.6	15539.3	0.5	8716.4	21578.4
P13611	Versican core protein	VCAN	17066.5	6364.83	8372.87	256566	5704.85	7548.17
P13645	Keratin, type I cytoskeletal 10	KRT10	58246.2	57643.5	117589	39937	178468	78328.1
P13671	Complement component C6	C6	39781.3	49363.1	28782.8	389722	50383.4	21001.4
P13796	Plastin-2	LCP1	4988.94	6719.78	5581.28	0.5	4407.15	7358.52
P13987	CD59 glycoprotein	CD59	30135.5	25911.8	45202	5970.89	35845.4	39301.1
P14151	L-selectin	SELL	6235.14	7427.96	3024.78	17970.9	0.5	1548.78
P14174	Macrophage migration inhibitory factor	MIF	12107.3	27509.9	30713.3	0.5	33723.6	30577.6
P14314	Glucosidase 2 subunit beta	PRKCSH	15293.5	6417.79	10009.4	0.5	0.5	7708.78
P14618	Pyruvate kinase isozymes M1/M2	PKM	4203.68	12881.1	18995.3	16578	21277	23685.7
P15289	Arylsulfatase A	ARSA	0.5	0.5	3441.8	0.5	5079.7	7339.17
P15291	Beta-1,4-galactosyltransferase 1	B4GALT1	2629.33	0.5	0.5	0.5	0.5	1494.67
P15924	Desmoplakin	DSP	5457.65	1771.04	0.5	0.5	2312.9	0.5
P16035	Metalloproteinase inhibitor 2	TIMP2	15320.2	14685.4	18188.2	21783	13614.4	19458
P16070	CD44 antigen	CD44	9186.09	5849.88	0.5	84223.8	0.5	7622.3
P16519	Neuroendocrine convertase 2	PCSK2	2519.37	3827.1	0.5	0.5	2214.29	2814.86
P16870	Carboxypeptidase E	CPE	48123.4	38914.5	45760.1	32468	34124.7	76914
P17174	Aspartate aminotransferase, cytoplasmic	GOT1	4269.06	1535.52	2905.94	0.5	4970.71	0.5
P17643	5,6-dihydroxyindole-2-carboxylic acid oxidase	TYRP1	33104.1	29078.8	60491.4	9516.05	63946.4	91876.2
P17900	Ganglioside GM2 activator	GM2A	14601.7	13859.2	15933.7	7429.92	12968.8	21352.8
P17936	Insulin-like growth factor-binding protein 3	IGFBP3	28869.4	30853.3	70316.1	87856.7	53083.4	57319.6
P17948	Vascular endothelial growth factor receptor 1	FLT1	0.5	0.5	4620.93	0.5	2404399	12996745
P18065	Insulin-like growth factor-binding protein 2	IGFBP2	1.00944e+06	52078.8	87028.1	80878.8	62902.3	69253.9
P18428	Lipopolysaccharide-binding protein	LBP	8913.93	26915.2	6851.15	15365.1	20240.9	11839.3
P18669	Phosphoglycerate mutase 1	PGAM1	5002.55	3884.95	5134.34	0.5	4771.08	9602.86
P19013	Keratin, type II cytoskeletal 4	KRT4	1649.38	2556.42	0.5	0.5	4579.07	4335.98
P19022	Cadherin-2	CDH2	22763.2	25187.4	140133	10055.3	90527	160028
P19320	Vascular cell adhesion protein 1	VCAM1	3532.45	3513.63	10696	0.5	0.5	3978.71
P19652	Alpha-1-acid glycoprotein 2	ORM2	748836	775213	366643	504048	405112	288128
P19823	Inter-alpha-trypsin inhibitor heavy chain H2	ITIH2	85158.1	52886.9	67027.9	382767	46649.4	46620.7
P19827	Inter-alpha-trypsin inhibitor heavy chain H1	ITIH1	78188.3	108383	61129.9	485145	85159.4	44091.1
P20848	Putative alpha-1-antitrypsin-related protein	SERPINA2	0.5	10285.1	31890.1	0.5	11644.6	5569.28
P20849	Collagen alpha-1(IX) chain	COL9A1	17505	21752.4	7145.61	0.5	11877.5	24743.4
P21246	Pleiotrophin	PTN	1412.71	0.5	0.5	0.5	10511.7	36065.2
P22304	Iduronate 2-sulfatase	IDS	2615.94	2567.06	4409.78	0.5	3177.81	8699.36
P22352	Glutathione peroxidase 3	GPX3	1.13472e+06	477125	647882	141806	615562	575383
P22692	Insulin-like growth factor-binding protein 4	IGFBP4	39853.5	36788.5	92216.5	25317.8	54016.8	55812.5
P22914	Beta-crystallin S	CRYGS	49355.1	13730.1	42990.8	9790.8	9799.43	36527.8
P23083	Ig heavy chain V-I region V35	IGHV1OR15-1	265231	474635	408575	765059	423623	713279
P23142	Fibulin-1	FBLN1	72686.3	76587.7	72088.5	156666	97514.3	142746
P23284	Peptidyl-prolyl cis-trans isomerase B	PPIB	0.5	7866.84	9725.65	0.5	0.5	11668.2
P23471	Receptor-type tyrosine-protein phosphatase zeta	PTPRZ1	18948.9	15835.1	16371.9	100733	14256.5	15848.8
P24592	Insulin-like growth factor-binding protein 6	IGFBP6	131774	78477.7	154469	27161.8	162623	133849
P24593	Insulin-like growth factor-binding protein 5	IGFBP5	19608.3	18159.9	38641.2	110696	47099	100384
P25311	Zinc-alpha-2-glycoprotein	AZGP1	416106	858985	811484	1.00623e+06	664692	612895
P26927	Hepatocyte growth factor-like protein	MST1	6830.53	12830.7	19035.3	35807.9	14985.2	12972.9
P27169	Serum paraoxonase/arylesterase 1	PON1	39733.4	91040.2	61427.7	228074	78266.8	33004.3
P27918	Properdin	CFP	0.5	1343.97	1	48329.7	2520.21	0.5
P28799	Granulins	GRN	2056.02	0.5	9816.28	0.5	8623.25	9640.46
P29279	Connective tissue growth factor	CTGF	31794.1	11868	28178.8	0.5	37996.3	34654.8
P29401	Transketolase	TKT	1872.23	3014.06	9380.56	0.5	7121.32	5622.43
P29475	Nitric oxide synthase, brain	NOS1	215106	69004	4720.57	24718188	94705.3	8904.77
P29622	Kallistatin	SERPINA4	107145	91888.6	60067.5	97832.7	59089.8	36130.6
P30086	Phosphatidylethanolamine-binding protein 1	PEBP1	10613.3	19663.7	26238.2	0.5	26443.6	24411
P30101	Protein disulfide-isomerase A3	PDIA3	0.5	1867.93	15456.1	0.5	0.5	4800.91
P30838	Aldehyde dehydrogenase, dimeric NADP-preferring	ALDH3A1	2780.12	3856.03	5291.77	0.5	14317.7	11937.9
P31025	Lipocalin-1	LCN1	376816	319006	1.3776e+06	194998	1.0282e+06	1500576
P31150	Rab GDP dissociation inhibitor alpha	GDI1	0.5	3107.02	2286.65	0.5	5340.57	0.5
P31946	14-3-3 protein beta/alpha	YWHAB	153203	6653.63	3075.61	0.5	0.5	2716.5
P32119	Peroxiredoxin-2	PRDX2	0.5	4263.51	13442.9	17048.3	16687.6	9442.5
P33151	Cadherin-5	CDH5	0.5	6722.52	11563.8	0.5	0.5	4616.02
P33908	Mannosyl-oligosaccharide 1,2-alpha-mannosidase IA	MAN1A1	11666.5	12614.8	32632.1	17707	22344.6	24684.5
P34096	Ribonuclease 4	RNASE4	5146.6	2640.48	3555.93	0.5	4072.31	11371.2
P35030	Trypsin-3	PRSS3	266050	1.41847e+06	107961	615661	79250.3	97571.1
P35443	Thrombospondin-4	THBS4	9830.64	9797.46	14585.1	0.5	10327.4	18490
P35527	Keratin, type I cytoskeletal 9	KRT9	164757	120477	89982.8	212674	43214.4	36046.7
P35542	Serum amyloid A-4 protein	SAA4	237558	223996	141087	455338	119310	62577.6
P35555	Fibrillin-1	FBN1	19054.5	20318.4	59014.8	17165.6	24226.6	49847.6
P35858	Insulin-like growth factor-binding protein complex acid labile subunit	IGFALS	49195.3	48803.2	47537.1	158250	35640.4	26206.1
P35908	Keratin, type II cytoskeletal 2 epidermal	KRT2	612001	77841.5	86512.8	122074	111255	46178.1
P35968	Vascular endothelial growth factor receptor 2	KDR	8880.89	0.5	18553.1	0.5	1.84286e+06	6834436
P36222	Chitinase-3-like protein 1	CHI3L1	214426	213254	170086	242257	222753	356327
P36955	Pigment epithelium-derived factor	SERPINF1	4213277	2.26209e+06	5775221	974218	2478065	6019572
P36980	Complement factor H-related protein 2	CFHR2	17542.7	21536	4892.66	99647.9	22118	8058.59
P39060	Collagen alpha-1(XVIII) chain	COL18A1	26255.4	22551.5	47308.5	9099.47	14632	56931.3
P41222	Prostaglandin-H2 D-isomerase	PTGDS	4445675	4876054	7962783	916279	4.47734e+06	11679002
P43251	Biotinidase	BTD	50286.4	83424	75514.1	26844.4	77369.1	125890
P43320	Beta-crystallin B2	CRYBB2	4425.74	4420.1	5162.18	0.5	11844.2	4925.84
P43652	Afamin	AFM	115949	163482	71438.1	271540	106698	51600.7
P47972	Neuronal pentraxin-2	NPTX2	72412.8	0.5	0.5	9012.8	0.5	1436.38
P48058	Glutamate receptor 4	GRIA4	5342.58	5063.43	9328.13	0.5	6062	15127.3
P48307	Tissue factor pathway inhibitor 2	TFPI2	4349.49	3318.26	9539.43	0.5	4847.82	9691.69
P48723	Heat shock 70 kDa protein 13	HSPA13	5219.22	3232.16	13310.7	0.5	7079.78	16997.1
P49747	Cartilage oligomeric matrix protein	COMP	0.5	3085.45	3984.83	12600.3	514.528	5635.47
P49788	Retinoic acid receptor responder protein 1	RARRES1	13441.2	11357.3	25525.5	0.5	13828.1	14092.6
P49908	Selenoprotein P	SELENOP	35628.1	47352.4	44944.8	74240.9	30891.4	20802.6
P50897	Palmitoyl-protein thioesterase 1	PPT1	0.5	0.5	1964.15	0.5	1720.93	4140.52
P51693	Amyloid-like protein 1	APLP1	45336.1	48626.8	47342.3	38341.9	56950.4	76476.9
P51884	Lumican	LUM	137596	160142	173560	394622	106556	136485
P51888	Prolargin	PRELP	15077.6	10757.7	26721.2	0.5	19999.6	109372
P52803	Ephrin-A5	EFNA5	0.5	0.5	2094.83	0.5	684.939	3908.92
P52823	Stanniocalcin-1	STC1	6856.73	1654.3	11296.7	46078.1	2335.72	3377.76
P53674	Beta-crystallin B1	CRYBB1	75706.8	72165.7	16376.7	3373.77	205210	102098
P54802	Alpha-N-acetylglucosaminidase	NAGLU	1883.32	0.5	4334.75	0.5	1695.93	3610.01
P55001	Microfibrillar-associated protein 2	MFAP2	14262.7	7647.15	30116.6	0.5	15259.5	17171.8
P55058	Phospholipid transfer protein	PLTP	21756.4	30045.5	78716.5	8514.34	46018.7	141414
P55290	Cadherin-13	CDH13	1713.76	2892.06	4746.58	0.5	3069.05	5542.24
P56182	Ribosomal RNA processing protein 1 homolog A	RRP1	0.5	0.5	216080	0.5	200236	134354
P59665	Neutrophil defensin 1;Neutrophil defensin 3		68919.9	12607.3	66490.8	33020.5	62561.2	37614.7
P60174	Triosephosphate isomerase	TPI1	5638.68	6067.79	11527.3	10007.1	10552.9	8848.8
P60709	Actin, cytoplasmic 1;Actin, cytoplasmic 2	ACTB	48046.8	42667.6	37250.1	87175	41399	44064
P61626	Lysozyme C	LYZ	121874	407689	70969.2	134634	288521	864069
P61769	Beta-2-microglobulin	B2M	52042.5	379958	540527	180682	305855	392218
P61812	Transforming growth factor beta-2	TGFB2	3468.85	2573.95	5375.88	0.5	0.5	8863.5
P61916	Epididymal secretory protein E1	NPC2	83911.1	86014.8	237561	8352.86	137185	233198
P61981	14-3-3 protein gamma	YWHAG	3738.48	2056.17	3711.52	0.5	7050.89	3978.52
P62158	Calmodulin		0.5	7172.69	2406.72	980216	0.5	0.5
P62258	14-3-3 protein epsilon	YWHAE	908.404	1974.05	46130.4	0.5	8109.25	3837.25
P62736	Actin, aortic smooth muscle;Actin, gamma-enteric smooth muscle	ACTA2	19369	25765.1	50075.1	0.5	36872.7	34024.7
P62805	Histone H4		0.5	3903.89	7748.6	0.5	6693.16	6941.01
P62937	Peptidyl-prolyl cis-trans isomerase A	PPIA	4067.8	4495.43	13233	2644.8	13253.4	13638.1
P68104	Elongation factor 1-alpha 1;Elongation factor 1-alpha 2;Putative elongation factor 1-alpha-like 3	EEF1A1	0.5	8441.02	0.5	33643	29351.1	8963.07
P68363	Tubulin alpha-1B chain;Tubulin alpha-1A chain;Tubulin alpha-1C chain	TUBA1B	0.5	676.435	0.5	0.5	4877.17	1992.37
P68871	Hemoglobin subunit beta	HBB	27874.7	17735.9	68033.6	610637	161127	74420.9
P69905	Hemoglobin subunit alpha		12787.9	14997.3	104529	588928	110133	42034.7
P78509	Reelin	RELN	23324.9	26157.2	27536.7	13930	21484.6	34420
P80108	Phosphatidylinositol-glycan-specific phospholipase D	GPLD1	1095.51	12486.5	2407.01	16620.1	8495.38	2739.51
P80188	Neutrophil gelatinase-associated lipocalin	LCN2	12468.2	10583.5	12057.2	0.5	16570.7	11749.2
P80419	Ig heavy chain V-III region GAR	IGHV3-7	11437.3	16073.7	64978	31183.2	31323.5	27343.8
P80748	Ig lambda chain V-III region LOI	IGLV3-21	157106	223309	110292	910424	225020	77357.8
P98160	Basement membrane-specific heparan sulfate proteoglycan core protein	HSPG2	35994	23177.4	81430.4	47061.4	33270.7	77031.4
P98164	Low-density lipoprotein receptor-related protein 2	LRP2	24905.9	12428.1	27567.4	0.5	12689.8	55455
Q01459	Di-N-acetylchitobiase	CTBS	2306.85	4360.66	3999.32	4525.06	4560.69	6684.66
Q01469	Fatty acid-binding protein, epidermal	FABP5	10879.5	10069.8	4512.92	0.5	13636.3	3588.98
Q02413	Desmoglein-1	DSG1	1704.37	0.5	1711.76	0.5	3089.94	0.5
Q02487	Desmocollin-2	DSC2	12886.3	7074.15	36342.5	0.5	26733.2	31494.1
Q02818	Nucleobindin-1	NUCB1	12251.6	9963.85	9036.18	5378.89	5665.82	21703.2
Q02985	Complement factor H-related protein 3	CFHR3	0.5	6293.79	11578.9	27423.9	3127.11	3412.33
Q03591	Complement factor H-related protein 1	CFHR1	43886.1	93276.9	34652	196290	64920.7	52336.2
Q04756	Hepatocyte growth factor activator	HGFAC	4389.2	3002.35	0.5	18854.6	3351.11	1673.9
Q06033	Inter-alpha-trypsin inhibitor heavy chain H3	ITIH3	7928.52	8984.26	9676.5	70515.1	5781.37	2890.99
Q06481	Amyloid-like protein 2	APLP2	70067.8	28077.1	45597.3	26159.7	11870.1	76262.3
Q06830	Peroxiredoxin-1	PRDX1	0.5	1110.5	0.5	0.5	3661.21	1866.58
Q07954	Prolow-density lipoprotein receptor-related protein 1	LRP1	8776.79	5230.04	8348.82	0.5	3422.12	10666.3
Q08345	Epithelial discoidin domain-containing receptor 1	DDR1	5826.95	3853.21	6254.7	0.5	1656	5016.33
Q08380	Galectin-3-binding protein	LGALS3BP	27337.9	49597.9	92073.3	12753.8	31663.5	60571.9
Q08629	Testican-1	SPOCK1	8131.56	14781.7	25102.2	7982.39	11708.3	37842.6
Q10471	Polypeptide N-acetylgalactosaminyltransferase 2	GALNT2	4458.21	2985.19	10701.2	0.5	4507.69	6505.21
Q12805	EGF-containing fibulin-like extracellular matrix protein 1	EFEMP1	557201	634672	735356	493135	543310	1.2204e+06
Q12841	Follistatin-related protein 1	FSTL1	15812.9	17576.3	18179	90935.4	7458.7	24518.4
Q12860	Contactin-1	CNTN1	11904.7	7819.28	14780.6	0.5	11822.4	13837.6
Q12907	Vesicular integral-membrane protein VIP36	LMAN2	34186.7	24080.3	30705	12834.3	23245	41837.8
Q13214	Semaphorin-3B	SEMA3B	5316.25	8336.06	11604.7	0.5	6948.49	14201.7
Q13275	Semaphorin-3F	SEMA3F	8123.49	5661.09	9413.4	0.5	9444.07	17464.5
Q13449	Limbic system-associated membrane protein	LSAMP	20856.1	19864.8	16151.9	0.5	16756	29813.4
Q13510	Acid ceramidase	ASAH1	6391.85	19013.5	14687.9	0.5	10798.3	16096.2
Q13751	Laminin subunit beta-3	LAMB3	62452.8	219075	68175.1	15246283	320158	39032.8
Q13822	Ectonucleotide pyrophosphatase/phosphodiesterase family member 2	ENPP2	2.34761e+06	110031	184649	47865.7	61879.5	186488
Q14050	Collagen alpha-3(IX) chain	COL9A3	1897.82	0.5	0.5	6888.69	0.5	0.5
Q14055	Collagen alpha-2(IX) chain	COL9A2	11620.2	9724.43	29435.1	0.5	8158.87	27345.9
Q14118	Dystroglycan	DAG1	28979.7	20209.8	14107.8	20014.3	14725.6	29413.5
Q14165	Malectin	MLEC	0.5	534.573	0.5	0.5	1045.26	847.273
Q14393	Growth arrest-specific protein 6	GAS6	45592.3	1980.54	5112.74	72812.5	0.5	11363.8
Q14508	WAP four-disulfide core domain protein 2	WFDC2	7033.48	8261.31	9631.04	2417.06	4126.11	8534.68
Q14515	SPARC-like protein 1	SPARCL1	52947.6	9094.05	17566.1	10523.9	9940.53	94848.8
Q14520	Hyaluronan-binding protein 2	HABP2	23018.7	47829.9	14064.6	124162	26238.4	11253.2
Q14563	Semaphorin-3A	SEMA3A	0.5	0.5	11783.9	0.5	0.5	11245.1
Q14574	Desmocollin-3	DSC3	22024	5084.26	7595.36	0.5	10888.8	22459.8
Q14624	Inter-alpha-trypsin inhibitor heavy chain H4	ITIH4	63921.5	54417.7	60313	77880.5	65792.2	48066.8
Q14697	Neutral alpha-glucosidase AB	GANAB	1944.84	1926.86	0.5	0.5	0.5	3373.74
Q14766	Latent-transforming growth factor beta-binding protein 1	LTBP1	778.546	864.724	1654.46	0.5	741.312	2311.83
Q14767	Latent-transforming growth factor beta-binding protein 2	LTBP2	47718.9	44215.1	57037	112215	107335	146729
Q14956	Transmembrane glycoprotein NMB	GPNMB	19569.3	24237.3	18329.9	0.5	5776.9	22016.7
Q15113	Procollagen C-endopeptidase enhancer 1	PCOLCE	18588.1	20959.6	35380	11478.5	12353.3	33296.6
Q15293	Reticulocalbin-1	RCN1	0.5	0.5	4448.36	0.5	0.5	7107.87
Q15582	Transforming growth factor-beta-induced protein ig-h3	TGFBI	64723.6	74791.3	129420	19838.4	69928.6	140078
Q15782	Chitinase-3-like protein 2	CHI3L2	0.5	1542.7	1231.2	0.5	768.072	2010.77
Q15828	Cystatin-M	CST6	4890.8	4356.52	5581.8	0.5	1765.29	6591.5
Q15846	Clusterin-like protein 1	CLUL1	6990.2	6845.14	16799.8	0.5	12158	21208.9
Q15904	V-type proton ATPase subunit S1	ATP6AP1	10380.1	16751.4	27444.1	0.5	10151	34116.9
Q16270	Insulin-like growth factor-binding protein 7	IGFBP7	47003.2	54219.5	131487	46250	61804.6	127473
Q16610	Extracellular matrix protein 1	ECM1	31602.8	41841	39316.1	56622	39441.4	28957.3
Q16706	Alpha-mannosidase 2	MAN2A1	3925.06	4657.47	15979.7	0.5	10149.1	19128.6
Q16769	Glutaminyl-peptide cyclotransferase	QPCT	56736.5	19877.8	31203.2	0.5	13958.5	39999.2
Q17R60	Interphotoreceptor matrix proteoglycan 1	IMPG1	11498.7	20747.6	35923.9	0.5	49673.5	44703.7
Q1L6U9	Prostate-associated microseminoprotein	MSMP	0.5	0.5	2145.32	0.5	0.5	1593.97
Q24JP5	Transmembrane protein 132A	TMEM132A	4089.52	2084.3	0.5	0.5	0.5	4449.56
Q4KMG0	Cell adhesion molecule-related/down-regulated by oncogenes	CDON	1768.78	849.265	2925.06	0.5	0.5	3326.67
Q53EL9	Seizure protein 6 homolog	SEZ6	23991.1	9755.96	13468	0.5	8528.38	21588.2
Q53EZ4	Centrosomal protein of 55 kDa	CEP55	2139.58	2938.56	30211.5	7492.08	19491.7	2591.08
Q5KU26	Collectin-12	COLEC12	13114.1	11928.3	30242.1	0.5	5837.31	16824.6
Q6EMK4	Vasorin	VASN	30836.1	11470.2	27352.3	34844.9	14907.1	29837.6
Q6FHJ7	Secreted frizzled-related protein 4	SFRP4	1790.32	0.5	0.5	0.5	1378.43	4171.52
Q6MZW2	Follistatin-related protein 4	FSTL4	9028.75	5432.03	3194.69	0.5	4356.25	5328.25
Q6UX71	Plexin domain-containing protein 2	PLXDC2	3889.89	33845.3	1438.65	0.5	11043.6	21408.7
Q6UXB8	Peptidase inhibitor 16	PI16	3007.08	5918.84	0.5	6036.65	1282.63	2410.67
Q6UXD5	Seizure 6-like protein 2	SEZ6L2	6039.18	3546.3	6105.97	0.5	6242.12	8235.99
Q7Z3B1	Neuronal growth regulator 1	NEGR1	3709.28	5436.2	9119.67	0.5	5878.39	10611.7
Q7Z3S9	Notch homolog 2 N-terminal-like protein	LOC100996763/NOTCH2NL	0.5	0.5	47358.1	0.5	0.5	31171.8
Q7Z794	Keratin, type II cytoskeletal 1b	KRT77	487657	391656	465996	214782	632480	340826
Q7Z7G0	Target of Nesh-SH3	ABI3BP	2597.79	3615.49	10932.3	0.5	2490.88	11968
Q7Z7M0	Multiple epidermal growth factor-like domains protein 8	MEGF8	4037.07	1664.93	4532.24	0.5	3507.2	4055.8
Q86SR1	Polypeptide N-acetylgalactosaminyltransferase 10	GALNT10	1231.05	2046.07	4522.51	0.5	2813.04	6186.23
Q86UD1	Out at first protein homolog	OAF	28559.4	48866.4	84789	0.5	45332.5	106353
Q86UX2	Inter-alpha-trypsin inhibitor heavy chain H5	ITIH5	22198.1	19940	26413.8	0.5	14011.5	27420.9
Q86VB7	Scavenger receptor cysteine-rich type 1 protein M130	CD163	4606.06	3816.29	6748.73	10124.9	6129.88	8883.47
Q86VZ4	Low-density lipoprotein receptor-related protein 11	LRP11	0.5	2876.84	6331.79	0.5	1952.47	5554.98
Q8IUK5	Plexin domain-containing protein 1	PLXDC1	3921.16	2483.97	0.5	0.5	1636.33	2001.39
Q8IUK8	Cerebellin-2	CBLN2	0.5	0.5	3530.99	0.5	0.5	2743.79
Q8IUX7	Adipocyte enhancer-binding protein 1	AEBP1	8110.07	7299.53	11502.3	32777.4	5062.14	12014.5
Q8IV08	Phospholipase D3	PLD3	0.5	0.5	9141.15	0.5	4797.42	11637.1
Q8IWY4	Signal peptide, CUB and EGF-like domain-containing protein 1	SCUBE1	0.5	1816.55	2388.84	0.5	2866.37	7275.73
Q8IZJ3	C3 and PZP-like alpha-2-macroglobulin domain-containing protein 8	CPAMD8	32026.5	42709.4	86844.7	26589	34761.5	74587.6
Q8N3J6	Cell adhesion molecule 2	CADM2	7152.2	8707.48	15425	0.5	7197.92	18888.1
Q8N3Z0	Inactive serine protease 35	PRSS35	3826.47	2793.3	0.5	0.5	1293.8	4995.08
Q8N475	Follistatin-related protein 5	FSTL5	9136	7242.14	23833.4	0.5	11829	21369.6
Q8NBJ4	Golgi membrane protein 1	GOLM1	12082.3	10753.2	13445.4	0.5	3270.89	14821.1
Q8NFZ8	Cell adhesion molecule 4	CADM4	18323.7	13679.3	32233.9	0.5	14968.1	36248.6
Q8NHP8	Putative phospholipase B-like 2	PLBD2	6676.91	3977.29	7609.03	2491.48	5820.42	12122.7
Q8TAG5	V-set and transmembrane domain-containing protein 2A	VSTM2A	0.5	0.5	5094.13	0.5	727.202	5420.89
Q8TER0	Sushi, nidogen and EGF-like domain-containing protein 1	SNED1	1153.53	732.284	3298.45	0.5	1088.6	4254.82
Q8TEU8	WAP, kazal, immunoglobulin, kunitz and NTR domain-containing protein 2	WFIKKN2	2159.45	0.5	3010.74	0.5	4371.86	5287.1
Q8WXD2	Secretogranin-3	SCG3	8726.93	8854.02	15864	0.5	9650.03	18907.5
Q8WY21	VPS10 domain-containing receptor SorCS1	SORCS1	3982.78	2401.18	2614.14	0.5	1584.18	1985.73
Q92520	Protein FAM3C	FAM3C	21601.1	18217.8	46536.6	18392.7	32605.5	36878.4
Q92563	Testican-2	SPOCK2	8226.58	9106.34	13690	0.5	5040.69	25066.3
Q92752	Tenascin-R	TNR	3831.86	0.5	2044.07	175800	2839.62	4129.86
Q92765	Secreted frizzled-related protein 3	FRZB	14230.2	32383.9	40869.2	20973	51952	141948
Q92823	Neuronal cell adhesion molecule	NRCAM	16954.2	10805.3	15158.6	6056.91	11640.7	17882.7
Q92954	Proteoglycan 4	PRG4	670.244	2214.29	0.5	17465.3	4401.86	3438.71
Q96FE7	Phosphoinositide-3-kinase-interacting protein 1	PIK3IP1	17764.1	17225.6	21839.3	0.5	21373	38468.6
Q96HF1	Secreted frizzled-related protein 2	SFRP2	842.525	2249.01	430.632	0.5	0.5	2658.83
Q96IY4	Carboxypeptidase B2	CPB2	65156.9	54728.7	45529.3	95077.6	30343.4	33918.9
Q96JP9	Cadherin-related family member 1	CDHR1	12499.1	15390.8	28837.9	6583.43	22223.4	29993
Q96KG7	Multiple epidermal growth factor-like domains protein 10	MEGF10	6934.84	7740.86	7551.63	0.5	11679.8	7891.84
Q96KN2	Beta-Ala-His dipeptidase	CNDP1	18538.7	37011	34455.5	83026.3	22612.9	27133.5
Q96NZ9	Proline-rich acidic protein 1	PRAP1	4102.25	5494.73	8627.61	0.5	4419.58	4401.53
Q96PD5	N-acetylmuramoyl-L-alanine amidase	PGLYRP2	49958.7	68304.6	43987.6	672431	60017	34935.3
Q96S96	Phosphatidylethanolamine-binding protein 4	PEBP4	7643.86	11703	17970.6	0.5	11708.4	25907.5
Q99435	Protein kinase C-binding protein NELL2	NELL2	6479.03	8439.89	10889.1	0.5	4779.15	12490.7
Q99497	Protein DJ-1	PARK7	0.5	4069.52	6385.19	0.5	5336.53	5552.07
Q99519	Sialidase-1	NEU1	0.5	5605.54	10787.9	0.5	9123.91	22794.6
Q99574	Neuroserpin	SERPINI1	16381.7	9589.74	23160.3	0.5	11814.3	27943.8
Q99784	Noelin	OLFM1	0.5	4438.12	14329.6	0.5	8531.42	18202.6
Q99969	Retinoic acid receptor responder protein 2	RARRES2	36845.8	58236.3	30021.7	10556.3	42387.9	130142
Q99972	Myocilin	MYOC	57178.4	41563.4	75255.9	128224	125341	156069
Q9BQT9	Calsyntenin-3	CLSTN3	443383	14268.4	11236.2	0.5	3889.35	12067.4
Q9BRK5	45 kDa calcium-binding protein	SDF4	2331.78	5577.6	7442.66	0.5	1863.02	14382.4
Q9BSG5	Retbindin	RTBDN	11955.9	31361.2	20576.8	25258	100362	89423.8
Q9BTY2	Plasma alpha-L-fucosidase	FUCA2	18140.5	10127.6	79051.6	0.5	66671	16982.4
Q9BU40	Chordin-like protein 1	CHRDL1	41589.4	32639.1	104885	43144.2	69378.1	87521.9
Q9BXJ0	Complement C1q tumor necrosis factor-related protein 5	C1QTNF5	7367.11	3123.84	54155.9	0.5	15858.4	22198.8
Q9BY67	Cell adhesion molecule 1	CADM1	37009.7	23903.8	29672.7	0.5	18907.5	46254.9
Q9BY76	Angiopoietin-related protein 4	ANGPTL4	0.5	0.5	8452.43	0.5	3118.56	3311.15
Q9BYJ0	Fibroblast growth factor-binding protein 2	FGFBP2	12566.3	20872.1	20197.5	59840.8	14351.2	11700.1
Q9BZV3	Interphotoreceptor matrix proteoglycan 2	IMPG2	9768.23	26172.1	60156.8	0.5	40434.6	59115.3
Q9GZM5	Protein YIPF3	YIPF3	44973.9	66137.2	18510.2	0.5	12242.9	109062
Q9GZX9	Twisted gastrulation protein homolog 1	TWSG1	18228.4	11421.2	28755	0.5	11475.3	31465.3
Q9GZZ8	Extracellular glycoprotein lacritin	LACRT	9029.52	46924.5	23174.5	4405.92	57855.4	32859.1
Q9H2A7	C-X-C motif chemokine 16	CXCL16	14275.6	17170.5	15465.3	0.5	15660	18996.2
Q9H2E6	Semaphorin-6A	SEMA6A	1431.42	0.5	0.5	0.5	1031.52	532.078
Q9HCB6	Spondin-1	SPON1	25249.8	30575.6	35720	23829.2	30425.5	46336
Q9HCQ7	FMRFamide-related peptides	NPVF	1416.7	8428.81	16822.6	13393.1	21085.7	15942.1
Q9NPH3	Interleukin-1 receptor accessory protein	IL1RAP	2998.91	5878.01	5783	0.5	5523.03	2743.92
Q9NPR2	Semaphorin-4B	SEMA4B	17508.7	8730.88	7606.73	15809.9	7549.67	9128.4
Q9NQ79	Cartilage acidic protein 1	CRTAC1	77049.9	48254.4	68269.7	49955.3	44590.4	65635.3
Q9NRN5	Olfactomedin-like protein 3	OLFML3	1633.9	933.191	3105.23	0.5	1746.37	2858.94
Q9NS15	Latent-transforming growth factor beta-binding protein 3	LTBP3	2441.67	0.5	4096.62	10389.7	3727.32	6948.01
Q9NZP8	Complement C1r subcomponent-like protein	C1RL	10747.2	10330.6	4076.98	24875.2	5788.66	1447.67
Q9P121	Neurotrimin	NTM	14265.2	9087.29	14852.6	0.5	8488.43	7037.73
Q9P2S2	Neurexin-2-alpha	NRXN2	8714.72	7022.88	2484.17	0.5	5390.36	11976.1
Q9UBM4	Opticin	OPTC	532276	462204	983480	219686	467778	888884
Q9UBP4	Dickkopf-related protein 3	DKK3	1.25597e+06	1.2807e+06	1.91052e+06	185800	975130	1.83329e+06
Q9UBR2	Cathepsin Z	CTSZ	37810.2	14204.5	41775.4	0.5	14159.7	32966.1
Q9UBX1	Cathepsin F	CTSF	8291.73	4663.46	19755.2	0.5	6343.44	10840.9
Q9UBX5	Fibulin-5	FBLN5	1832.92	4418.63	7988.47	0.5	4752.24	7821.77
Q9UGM5	Fetuin-B	FETUB	23871.5	43031	31613.8	32792.2	49279.4	15715.7
Q9UHG2	ProSAAS	PCSK1N	16868.1	23587.1	36585	28634.2	34284.5	38047.5
Q9UHI8	A disintegrin and metalloproteinase with thrombospondin motifs 1	ADAMTS1	0.5	0.5	10308.8	0.5	0.5	18367.1
Q9UHL4	Dipeptidyl peptidase 2	DPP7	25200.2	13963	26053.1	0.5	19219.1	30784.2
Q9UJJ9	N-acetylglucosamine-1-phosphotransferase subunit gamma	GNPTG	3488.97	3436.52	5242.5	10507	6034.38	4850.49
Q9UK55	Protein Z-dependent protease inhibitor	SERPINA10	6207.01	11330.5	2548.82	36565.5	9942.73	3644.14
Q9ULX7	Carbonic anhydrase 14	CA14	0.5	3298.9	1779.19	4127.76	3512.37	6092.71
Q9UNW1	Multiple inositol polyphosphate phosphatase 1	MINPP1	3259.51	11761.1	10960.2	0.5	9287.06	10801.5
Q9Y4C0	Neurexin-3-alpha	NRXN3	4135.94	4060.41	3787.07	0.5	3657.44	5138.44
Q9Y4L1	Hypoxia up-regulated protein 1	HYOU1	0.5	2337.99	2417.43	0.5	1561.55	4775.55
Q9Y5W5	Wnt inhibitory factor 1	WIF1	10512.5	17233.8	72328.8	7536.11	84582	95518.5
Q9Y6C2	EMILIN-1	EMILIN1	0.5	1477.57	2677.45	0.5	0.5	3483.23
Q9Y6R7	IgGFc-binding protein	FCGBP	57666.7	39966.3	59850	35368.5	43833.4	51090.5

## Sheet: ipa pathways
© 2000-2019 QIAGEN. All rights reserved.
Ingenuity Canonical Pathways	-log(p-value)	Ratio	z-score	Molecules
Complement System	8.86	0.222	-0.816	C1QB,C3,C4A/C4B,C4BPA,C8A,C8G,CFD,CFH
LXR/RXR Activation	8.74	0.0992	-1.155	APOB,APOC1,APOC2,APOH,C3,C4A/C4B,FGA,HPR,IL1RAP,LBP,LYZ,PLTP
Extrinsic Prothrombin Activation Pathway	8.3	0.375	#NUM!	F13B,F2,FGA,FGB,FGG,PROC
Intrinsic Prothrombin Activation Pathway	6.97	0.171	-0.816	COL1A1,F13B,F2,FGA,FGB,FGG,PROC
Coagulation System	6.06	0.171	0	F13B,F2,FGA,FGB,FGG,PROC
Acute Phase Response Signaling	5.95	0.0618	-0.707	APOH,C3,C4A/C4B,C4BPA,F2,FGA,FGB,FGG,FN1,IL1RAP,LBP
Glycolysis I	5.57	0.208	-0.447	ALDOA,ALDOC,GAPDH,PKM,TPI1
FXR/RXR Activation	5.51	0.072	#NUM!	APOB,APOC1,APOC2,APOH,C3,C4A/C4B,FGA,HPR,PLTP
Role of Macrophages, Fibroblasts and Endothelial Cells in Rheumatoid Arthritis	5.2	0.0433	#NUM!	FN1,FRZB,IGHG1,IGHG3,IL1RAP,LRP1,PDIA3,PRSS1,PRSS3,SFRP2,SFRP4,VCAM1,WIF1
Hepatic Fibrosis / Hepatic Stellate Cell Activation	5.01	0.0549	#NUM!	COL1A1,FLT1,FN1,IGFBP3,IGFBP5,IL1RAP,KDR,LBP,TGFB2,VCAM1
Wnt/β-catenin Signaling	4.43	0.0529	0	CDH2,CDH5,FRZB,LRP1,SFRP2,SFRP4,TGFB2,UBB,WIF1
Sucrose Degradation V (Mammalian)	4.34	0.375	#NUM!	ALDOA,ALDOC,TPI1
Glucocorticoid Receptor Signaling	3.45	0.033	#NUM!	CD163,FGG,HSP90AA1,HSPA5,KRT14,KRT16,KRT4,KRT9,SLPI,TGFB2,VCAM1
Ethanol Degradation IV	3.14	0.158	#NUM!	ALDH1A1,ALDH3A1,TYRP1
Osteoarthritis Pathway	3.08	0.0386	-0.816	ANXA2,FN1,FRZB,IL1RAP,LRP1,PRG4,S100A9,SPP1
VDR/RXR Activation	3.08	0.0649	#NUM!	CST6,IGFBP3,IGFBP5,SPP1,TGFB2
GP6 Signaling Pathway	3.07	0.0517	0	COL1A1,FGA,FGB,FGG,LAMB3,LAMC1
LPS/IL-1 Mediated Inhibition of RXR Function	3.04	0.0381	-1	ALDH1A1,ALDH3A1,APOC1,APOC2,FABP5,IL1RAP,LBP,PLTP
Atherosclerosis Signaling	2.97	0.0496	#NUM!	APOB,APOC1,APOC2,COL1A1,LYZ,VCAM1
Role of Osteoblasts, Osteoclasts and Chondrocytes in Rheumatoid Arthritis	2.97	0.0372	#NUM!	COL1A1,FRZB,IL1RAP,LRP1,SFRP2,SFRP4,SPP1,WIF1
Gluconeogenesis I	2.78	0.12	#NUM!	ALDOA,ALDOC,GAPDH
Neuroprotective Role of THOP1 in Alzheimer's Disease	2.41	0.0459	#NUM!	CFD,HLA-C,PRSS1,PRSS3,YWHAE
Histamine Degradation	2.18	0.154	#NUM!	ALDH1A1,ALDH3A1
14-3-3-mediated Signaling	2.15	0.0397	-2	PDIA3,TUBA1B,VIM,YWHAB,YWHAE
Autoimmune Thyroid Disease Signaling	2.13	0.0714	#NUM!	HLA-C,IGHG1,IGHG3
Hematopoiesis from Pluripotent Stem Cells	2.13	0.0714	#NUM!	IGHG1,IGHG3,IGHM
BAG2 Signaling Pathway	2.13	0.0714	#NUM!	ANXA2,HSP90AA1,HSPA5
Choline Biosynthesis III	2.12	0.143	#NUM!	GPLD1,PLD3
IL-12 Signaling and Production in Macrophages	2.09	0.0385	#NUM!	APOB,APOC1,APOC2,LYZ,TGFB2
Primary Immunodeficiency Signaling	2.08	0.0682	#NUM!	IGHG1,IGHG3,IGHM
Oxidative Ethanol Degradation III	2.06	0.133	#NUM!	ALDH1A1,ALDH3A1
Communication between Innate and Adaptive Immune Cells	2.02	0.046	#NUM!	HLA-C,IGHG1,IGHG3,IGHM
Fatty Acid α-oxidation	2.01	0.125	#NUM!	ALDH1A1,ALDH3A1
Aryl Hydrocarbon Receptor Signaling	2	0.0365	#NUM!	ALDH1A1,ALDH3A1,HSP90AA1,HSPB1,TGFB2
Clathrin-mediated Endocytosis Signaling	1.99	0.0312	#NUM!	APOB,APOC1,APOC2,F2,LYZ,UBB
Allograft Rejection Signaling	1.97	0.0625	#NUM!	HLA-C,IGHG1,IGHG3
IL-8 Signaling	1.96	0.0308	1.633	CSTB,FLT1,GPLD1,KDR,PLD3,VCAM1
Phagosome Maturation	1.96	0.0357	#NUM!	CTSZ,HLA-C,PRDX1,PRDX2,TUBA1B
Putrescine Degradation III	1.95	0.118	#NUM!	ALDH1A1,ALDH3A1
Tryptophan Degradation X (Mammalian, via Tryptamine)	1.86	0.105	#NUM!	ALDH1A1,ALDH3A1
Antioxidant Action of Vitamin C	1.79	0.0392	#NUM!	GPLD1,PDIA3,PLD3,TXN
Phospholipases	1.77	0.0526	#NUM!	GPLD1,PDIA3,PLD3
IGF-1 Signaling	1.76	0.0385	#NUM!	IGFBP3,IGFBP5,YWHAB,YWHAE
Systemic Lupus Erythematosus Signaling	1.73	0.0274	#NUM!	C8A,C8G,HLA-C,IGHG1,IGHG3,IGHM
L-dopachrome Biosynthesis	1.72	0.5	#NUM!	TYRP1
L-cysteine Degradation III	1.72	0.5	#NUM!	GOT1
Dopamine Degradation	1.7	0.087	#NUM!	ALDH1A1,ALDH3A1
Granulocyte Adhesion and Diapedesis	1.68	0.0303	#NUM!	CDH5,IL1RAP,SELL,THY1,VCAM1
Phagosome Formation	1.63	0.0351	#NUM!	FN1,IGHG1,IGHG3,PDIA3
Role of Tissue Factor in Cancer	1.61	0.0345	#NUM!	F2,FGA,FGB,FGG
Dendritic Cell Maturation	1.6	0.0289	-0.447	COL1A1,HLA-C,IGHG1,IGHG3,PDIA3
Ethanol Degradation II	1.57	0.0741	#NUM!	ALDH1A1,ALDH3A1
NADH Repair	1.55	0.333	#NUM!	GAPDH
Glutamate Degradation II	1.55	0.333	#NUM!	GOT1
Aspartate Biosynthesis	1.55	0.333	#NUM!	GOT1
IL-6 Signaling	1.5	0.032	#NUM!	COL1A1,HSPB1,IL1RAP,LBP
Noradrenaline and Adrenaline Degradation	1.48	0.0667	#NUM!	ALDH1A1,ALDH3A1
p70S6K Signaling	1.47	0.0312	#NUM!	F2,PDIA3,YWHAB,YWHAE
Iron homeostasis signaling pathway	1.44	0.0305	#NUM!	CD163,HBB,HBD,LRP1
Inhibition of Angiogenesis by TSP1	1.43	0.0625	#NUM!	KDR,THBS1
Glutathione Redox Reactions II	1.43	0.25	#NUM!	PDIA3
L-cysteine Degradation I	1.43	0.25	#NUM!	GOT1
Creatine-phosphate Biosynthesis	1.33	0.2	#NUM!	CKB
Pyruvate Fermentation to Lactate	1.33	0.2	#NUM!	LDHB
Antigen Presentation Pathway	1.3	0.0526	#NUM!	HLA-C,PDIA3
Pentose Phosphate Pathway (Non-oxidative Branch)	1.25	0.167	#NUM!	TKT
eNOS Signaling	1.24	0.0263	#NUM!	FLT1,HSP90AA1,HSPA5,KDR
Aldosterone Signaling in Epithelial Cells	1.23	0.026	#NUM!	HSP90AA1,HSPA5,HSPB1,PDIA3
Nitric Oxide Signaling in the Cardiovascular System	1.22	0.0319	#NUM!	FLT1,HSP90AA1,KDR
HOTAIR Regulatory Pathway	1.21	0.0256	-2	COL1A1,SPP1,VIM,WIF1
Thioredoxin Pathway	1.19	0.143	#NUM!	TXN
Aspartate Degradation II	1.19	0.143	#NUM!	GOT1
VEGF Signaling	1.19	0.0309	#NUM!	FLT1,KDR,YWHAE
FAT10 Cancer Signaling Pathway	1.15	0.0435	#NUM!	EEF1A1,TGFB2
PFKFB4 Signaling Pathway	1.15	0.0435	#NUM!	TGFB2,TKT
Synaptogenesis Signaling Pathway	1.13	0.0195	0	CDH2,CDH5,COMP,EFNA5,LRP1,THBS1
Superoxide Radicals Degradation	1.13	0.125	#NUM!	TYRP1
Cell Cycle: G2/M DNA Damage Checkpoint Regulation	1.1	0.0408	#NUM!	YWHAB,YWHAE
Pancreatic Adenocarcinoma Signaling	1.08	0.0278	#NUM!	GPLD1,PLD3,TGFB2
Agranulocyte Adhesion and Diapedesis	1.06	0.0227	#NUM!	CDH5,FN1,SELL,VCAM1
PPARα/RXRα Activation	1.05	0.0225	#NUM!	HSP90AA1,IL1RAP,PDIA3,TGFB2
Pentose Phosphate Pathway	1.04	0.1	#NUM!	TKT
Serotonin Degradation	1.02	0.0364	#NUM!	ALDH1A1,ALDH3A1
SPINK1 Pancreatic Cancer Pathway	1.02	0.0364	#NUM!	PRSS1,PRSS3
Production of Nitric Oxide and Reactive Oxygen Species in Macrophages	1	0.0216	1	APOB,APOC1,APOC2,LYZ
NRF2-mediated Oxidative Stress Response	0.991	0.0215	0	PPIB,PRDX1,TXN,UBB
IL-15 Production	0.991	0.0254	#NUM!	DDR1,FLT1,KDR
p38 MAPK Signaling	0.991	0.0254	#NUM!	HSPB1,IL1RAP,TGFB2
Acyl-CoA Hydrolysis	0.967	0.0833	#NUM!	PPT1
Protein Ubiquitination Pathway	0.947	0.0187	#NUM!	HLA-C,HSP90AA1,HSPA5,HSPB1,UBB
SPINK1 General Cancer Pathway	0.943	0.0328	#NUM!	PRSS1,PRSS3
Role of IL-17A in Psoriasis	0.932	0.0769	#NUM!	S100A9
Glutaryl-CoA Degradation	0.903	0.0714	#NUM!	CA1
Phenylalanine Degradation IV (Mammalian, via Side Chain)	0.903	0.0714	#NUM!	GOT1
Gα12/13 Signaling	0.896	0.0231	#NUM!	CDH2,CDH5,F2
Myc Mediated Apoptosis Signaling	0.896	0.0308	#NUM!	YWHAB,YWHAE
PI3K/AKT Signaling	0.896	0.0231	#NUM!	HSP90AA1,YWHAB,YWHAE
Vitamin-C Transport	0.876	0.0667	#NUM!	TXN
STAT3 Pathway	0.86	0.0222	#NUM!	FLT1,KDR,TGFB2
IL-10 Signaling	0.854	0.029	#NUM!	IL1RAP,LBP
Sperm Motility	0.848	0.019	#NUM!	DDR1,FLT1,KDR,PDIA3
ERK5 Signaling	0.824	0.0278	#NUM!	YWHAB,YWHAE
IL-7 Signaling Pathway	0.815	0.0274	#NUM!	IGHG1,IGHM
Role of Pattern Recognition Receptors in Recognition of Bacteria and Viruses	0.801	0.0208	#NUM!	C1QB,C3,TGFB2
Toll-like Receptor Signaling	0.796	0.0267	#NUM!	LBP,UBB
Agrin Interactions at Neuromuscular Junction	0.788	0.0263	#NUM!	AGRN,LAMC1
Epithelial Adherens Junction Signaling	0.767	0.02	#NUM!	CDH2,TGFB2,TUBA1B
Maturity Onset Diabetes of Young (MODY) Signaling	0.759	0.05	#NUM!	GAPDH
Tryptophan Degradation III (Eukaryotic)	0.74	0.0476	#NUM!	CA1
Endoplasmic Reticulum Stress Pathway	0.74	0.0476	#NUM!	HSPA5
VEGF Family Ligand-Receptor Interactions	0.721	0.0238	#NUM!	FLT1,KDR
HIPPO signaling	0.721	0.0238	#NUM!	YWHAB,YWHAE
Apelin Cardiac Fibroblast Signaling Pathway	0.706	0.0435	#NUM!	TGFB2
Lipid Antigen Presentation by CD1	0.688	0.0417	#NUM!	PDIA3
Phospholipase C Signaling	0.684	0.0163	#NUM!	GPLD1,IGHG1,IGHG3,PLD3
Germ Cell-Sertoli Cell Junction Signaling	0.678	0.0181	#NUM!	CDH2,TGFB2,TUBA1B
Factors Promoting Cardiogenesis in Vertebrates	0.676	0.0222	#NUM!	LRP1,TGFB2
Antiproliferative Role of TOB in T Cell Signaling	0.658	0.0385	#NUM!	TGFB2
Apelin Liver Signaling Pathway	0.658	0.0385	#NUM!	COL1A1
Fcγ Receptor-mediated Phagocytosis in Macrophages and Monocytes	0.656	0.0215	#NUM!	GPLD1,PLD3
Hepatic Cholestasis	0.62	0.0169	#NUM!	IL1RAP,LBP,TGFB2
B Cell Development	0.616	0.0345	#NUM!	IGHM
B Cell Receptor Signaling	0.611	0.0167	#NUM!	IGHG1,IGHG3,IGHM
Endothelin-1 Signaling	0.607	0.0166	#NUM!	GPLD1,PDIA3,PLD3
PPAR Signaling	0.604	0.0198	#NUM!	HSP90AA1,IL1RAP
Retinoate Biosynthesis I	0.592	0.0323	#NUM!	ALDH1A1
PD-1, PD-L1 cancer immunotherapy pathway	0.592	0.0194	#NUM!	HLA-C,TGFB2
ILK Signaling	0.59	0.0162	#NUM!	DSP,FN1,VIM
Cytotoxic T Lymphocyte-mediated Apoptosis of Target Cells	0.569	0.0303	#NUM!	HLA-C
Type I Diabetes Mellitus Signaling	0.569	0.0187	#NUM!	HLA-C,IL1RAP
RAR Activation	0.564	0.0157	#NUM!	ALDH1A1,IGFBP3,TGFB2
Adrenomedullin signaling pathway	0.561	0.0156	#NUM!	C3,CFH,PDIA3
Leukocyte Extravasation Signaling	0.556	0.0155	#NUM!	CDH5,THY1,VCAM1
HIF1α Signaling	0.547	0.018	#NUM!	HSP90AA1,LDHB
Superpathway of Methionine Degradation	0.547	0.0286	#NUM!	GOT1
Inhibition of Matrix Metalloproteases	0.516	0.0263	#NUM!	LRP1
Actin Cytoskeleton Signaling	0.481	0.0141	#NUM!	F2,FN1,LBP
PTEN Signaling	0.472	0.0159	#NUM!	FLT1,KDR
Graft-versus-Host Disease Signaling	0.465	0.0227	#NUM!	HLA-C
iNOS Signaling	0.465	0.0227	#NUM!	LBP
Stearate Biosynthesis I (Animals)	0.465	0.0227	#NUM!	PPT1
White Adipose Tissue Browning Pathway	0.463	0.0156	#NUM!	KDR,LDHB
Role of Oct4 in Mammalian Embryonic Stem Cell Pluripotency	0.456	0.0222	#NUM!	SPP1
Ephrin A Signaling	0.441	0.0213	#NUM!	EFNA5
PI3K Signaling in B Lymphocytes	0.439	0.0149	#NUM!	C3,PDIA3
Cardiac Hypertrophy Signaling	0.412	0.0128	#NUM!	HSPB1,PDIA3,TGFB2
Lymphotoxin β Receptor Signaling	0.401	0.0189	#NUM!	VCAM1
Autophagy	0.401	0.0189	#NUM!	CTSZ
Signaling by Rho Family GTPases	0.398	0.0125	#NUM!	CDH2,CDH5,VIM
OX40 Signaling Pathway	0.388	0.0182	#NUM!	HLA-C
Unfolded protein response	0.388	0.0182	#NUM!	HSPA5
Gαq Signaling	0.372	0.0132	#NUM!	GPLD1,PLD3
HMGB1 Signaling	0.356	0.0127	#NUM!	TGFB2,VCAM1
Activation of IRF by Cytosolic Pattern Recognition Receptors	0.355	0.0164	#NUM!	PPIB
Wnt/Ca+ pathway	0.355	0.0164	#NUM!	PDIA3
PXR/RXR Activation	0.344	0.0159	#NUM!	ALDH1A1
Mitotic Roles of Polo-Like Kinase	0.344	0.0159	#NUM!	HSP90AA1
Systemic Lupus Erythematosus In B Cell Signaling Pathway	0.335	0.0113	#NUM!	IGHG1,IGHM,TGFB2
Remodeling of Epithelial Adherens Junctions	0.33	0.0152	#NUM!	TUBA1B
Cell Cycle: G1/S Checkpoint Regulation	0.33	0.0152	#NUM!	TGFB2
Xenobiotic Metabolism Signaling	0.326	0.0112	#NUM!	ALDH1A1,ALDH3A1,HSP90AA1
T Cell Exhaustion Signaling Pathway	0.32	0.0118	#NUM!	HLA-C,KDR
Melatonin Signaling	0.312	0.0143	#NUM!	PDIA3
IL-15 Signaling	0.307	0.0141	#NUM!	VCAM1
Growth Hormone Signaling	0.307	0.0141	#NUM!	IGFBP3
Protein Kinase A Signaling	0.305	0.0104	-2	PDIA3,TGFB2,YWHAB,YWHAE
Hypoxia Signaling in the Cardiovascular System	0.303	0.0139	#NUM!	HSP90AA1
GPCR-Mediated Integration of Enteroendocrine Signaling Exemplified by an L Cell	0.303	0.0139	#NUM!	PDIA3
NF-κB Signaling	0.301	0.0114	#NUM!	FLT1,KDR
Caveolar-mediated Endocytosis Signaling	0.298	0.0137	#NUM!	HLA-C
Leptin Signaling in Obesity	0.298	0.0137	#NUM!	PDIA3
RhoGDI Signaling	0.298	0.0113	#NUM!	CDH2,CDH5
Neuroinflammation Signaling Pathway	0.282	0.0103	#NUM!	HLA-C,TGFB2,VCAM1
Renal Cell Carcinoma Signaling	0.279	0.0128	#NUM!	UBB
Cyclins and Cell Cycle Regulation	0.272	0.0125	#NUM!	TGFB2
LPS-stimulated MAPK Signaling	0.264	0.0122	#NUM!	LBP
Regulation of the Epithelial-Mesenchymal Transition Pathway	0.264	0.0105	#NUM!	CDH2,TGFB2
ERK/MAPK Signaling	0.262	0.0104	#NUM!	HSPB1,YWHAB
Altered T Cell and B Cell Signaling in Rheumatoid Arthritis	0.261	0.012	#NUM!	SPP1
TR/RXR Activation	0.258	0.0119	#NUM!	FGA
Gap Junction Signaling	0.258	0.0103	#NUM!	PDIA3,TUBA1B
CTLA4 Signaling in Cytotoxic T Lymphocytes	0.245	0.0114	#NUM!	HLA-C
Regulation of IL-2 Expression in Activated and Anergic T Lymphocytes	0.245	0.0114	#NUM!	TGFB2
Th17 Activation Pathway	0.245	0.0114	#NUM!	HSP90AA1
Prostate Cancer Signaling	0.242	0.0112	#NUM!	HSP90AA1
Crosstalk between Dendritic Cells and Natural Killer Cells	0.242	0.0112	#NUM!	HLA-C
Thrombin Signaling	0.239	0.00985	#NUM!	F2,PDIA3
mTOR Signaling	0.239	0.00985	#NUM!	GPLD1,PLD3
Death Receptor Signaling	0.239	0.0111	#NUM!	HSPB1
IL-1 Signaling	0.236	0.011	#NUM!	IL1RAP
Neuregulin Signaling	0.227	0.0106	#NUM!	HSP90AA1
Melanocyte Development and Pigmentation Signaling	0.227	0.0106	#NUM!	TYRP1
GABA Receptor Signaling	0.227	0.0106	#NUM!	UBB
Bladder Cancer Signaling	0.221	0.0104	#NUM!	THBS1
TGF-β Signaling	0.221	0.0104	#NUM!	TGFB2
UVA-Induced MAPK Signaling	0.218	0.0103	#NUM!	PDIA3
p53 Signaling	0.215	0.0102	#NUM!	THBS1
Apelin Cardiomyocyte Signaling Pathway	0.215	0.0102	#NUM!	PDIA3
Neuropathic Pain Signaling In Dorsal Horn Neurons	0.21	0.01	#NUM!	PDIA3
Chronic Myeloid Leukemia Signaling	0.206	0.0098	#NUM!	TGFB2
Telomerase Signaling	0.201	0.00962	#NUM!	HSP90AA1
Synaptic Long Term Potentiation	0	0.00794	#NUM!	PDIA3
Axonal Guidance Signaling	0	0.00857	#NUM!	EFNA5,PDIA3,SEMA6A,TUBA1B
Synaptic Long Term Depression	0	0.00552	#NUM!	PDIA3
Huntington's Disease Signaling	0	0.00855	#NUM!	HSPA5,UBB
Tight Junction Signaling	0	0.00599	#NUM!	TGFB2
Virus Entry via Endocytic Pathways	0	0.00935	#NUM!	HLA-C
Cellular Effects of Sildenafil (Viagra)	0	0.00794	#NUM!	PDIA3
CDK5 Signaling	0	0.00935	#NUM!	LAMC1
Molecular Mechanisms of Cancer	0	0.00521	#NUM!	LRP1,TGFB2
Human Embryonic Stem Cell Pluripotency	0	0.00758	#NUM!	TGFB2
Androgen Signaling	0	0.00741	#NUM!	HSP90AA1
CREB Signaling in Neurons	0	0.00488	#NUM!	PDIA3
Type II Diabetes Mellitus Signaling	0	0.00714	#NUM!	PKM
Colorectal Cancer Metastasis Signaling	0	0.00813	#NUM!	LRP1,TGFB2
Sphingosine-1-phosphate Signaling	0	0.00877	#NUM!	PDIA3
Cdc42 Signaling	0	0.00775	#NUM!	HLA-C
EIF2 Signaling	0	0.00469	#NUM!	HSPA5
Hereditary Breast Cancer Signaling	0	0.0073	#NUM!	UBB
Role of NFAT in Cardiac Hypertrophy	0	0.00948	#NUM!	PDIA3,TGFB2
Breast Cancer Regulation by Stathmin1	0	0.00503	#NUM!	TUBA1B
Glioblastoma Multiforme Signaling	0	0.00617	#NUM!	PDIA3
P2Y Purigenic Receptor Signaling Pathway	0	0.00794	#NUM!	PDIA3
Dopamine-DARPP32 Feedback in cAMP Signaling	0	0.00629	#NUM!	PDIA3
Sertoli Cell-Sertoli Cell Junction Signaling	0	0.00552	#NUM!	TUBA1B
GPCR-Mediated Nutrient Sensing in Enteroendocrine Cells	0	0.00901	#NUM!	PDIA3
Sirtuin Signaling Pathway	0	0.00707	#NUM!	LDHB,TUBA1B
Endocannabinoid Neuronal Synapse Pathway	0	0.00787	#NUM!	PDIA3
Endocannabinoid Cancer Inhibition Pathway	0	0.00704	#NUM!	VIM
Apelin Endothelial Signaling Pathway	0	0.00877	#NUM!	VCAM1
Cardiac Hypertrophy Signaling (Enhanced)	0	0.00632	#NUM!	HSPB1,PDIA3,TGFB2
Systemic Lupus Erythematosus In T Cell Signaling Pathway	0	0.00463	#NUM!	HLA-C
Ephrin Receptor Signaling	0	0.00562	#NUM!	EFNA5
